# Supplementary material for: The diagnosis of ASD with MRI: a systematic review and meta-analysis
Source: Transl Psychiatry. 2024 Aug 2;14:318. doi: 10.1038/s41398-024-03024-5 (PMC11297045; doi:10.1038/s41398-024-03024-5)
Supplement: Supplementary file 2 — Supplementary Materials B [file 41398_2024_3024_MOESM2_ESM.xlsx]

## Sheet: B1
The Diagnosis of ASD with MRI: a Systematic Review and Meta-analysis
Reported variables per study.
Note: for reference on any of the items reported in supplementary materials B1, please check the respective paper.
NA: not answered (may be not applicable)
Please find more abbreviations at the bottom of the table.
	Dataset													Features												Classifier			Metrics
Reference	Modality	Name	Size	NASD (m/f)	NHC (m/f)	Nm	Nf	Age ASD mean (std) [range]	Age HC mean (std) [range]	mean FIQ ASD	mean FIQ HC	Sites	Multiple sites?	Atlas	Dynamic?	fMRI features	fMRI processing	sMRI features	sMRI processing	dMRI features	dMRI processing	Feature selection	Phenotypes	Extracted with AI?	Number of features	Classifier	Validation	Ensemble?	Accuracy	Sensitivity	Specificity
Aghdam, M. et al. 2018 - 1	rsfMRI and sMRI	ABIDE I & II	185	116 (NA/NA)	69 (NA/NA)	NA	NA	NA (NA) [5, 10]	NA (NA) [5, 10]	NA	NA	NYU, Stanford, SDSU, EMC, SDSU, NYU1, NYU2	Yes	AAL, AAL	No	time series per ROI	ROI averaging	GM and WM volumes	not specified processing	NA	NA	NA	NA	No	348	DBN depth 3 (NN)	10-fold cross-validation	No	0.6556	0.84	0.3296
Aghdam, M. et al. 2019 - 1	rsfMRI	ABIDE I	116	54 (46/8)	62 (46/16)	92	24	NA (NA) [5, 10]	NA (NA) [5, 10]	NA	NA	Pitt, Olin, OHSU, SDSU, USM, KKI, NYU, Stanford, UCLA	Yes	NA	No	time concatenated slices processed with FFT and maximum frequency selection per voxel	CNN	NA	NA	NA	NA	NA	NA	Yes	NA	CNN	10-fold cross-validation	Yes	0.7273	0.7129	0.7348
Aghdam, M. et al. 2019 - 2	rsfMRI	ABIDE II	343	156 (125/31)	187 (114/73)	239	104	NA (NA) [5, 10]	NA (NA) [5, 10]	NA	NA	EMC, GU, IP, KKI, NYU1, NYU2, OHSU, SDSU, TCD, UCLA, USM	Yes	NA	No	time concatenated slices processed with FFT and maximum frequency selection per voxel	CNN	NA	NA	NA	NA	NA	NA	Yes	NA	CNN	10-fold cross-validation	Yes	0.7	0.5828	0.8048
Aghdam, M. et al. 2019 - 3	rsfMRI	ABIDE I & II	459	210 (171/39)	249 (160/89)	331	128	NA (NA) [5, 10]	NA (NA) [5, 10]	NA	NA	Pitt, Olin, OHSU, SDSU, USM, KKI, NYU, Stanford, UCLA, EMC, GU, IP, KKI, NYU1, NYU2, OHSU, SDSU, TCD, UCLA, USM	Yes	NA	No	time concatenated slices processed with FFT and maximum frequency selection per voxel	CNN	NA	NA	NA	NA	NA	NA	Yes	NA	CNN	10-fold cross-validation	Yes	0.7045	0.6791	0.7421
Ahammed, S. et al. 2021 - 1	rsfMRI	ABIDE I	110	55 (NA/NA)	55 (NA/NA)	84	26	NA (NA) [NA]	NA (NA) [NA]	NA	NA	UM	No	NA	No	SURF features	point locations	NA	NA	NA	NA	KNN and bag of features	NA	No	4974950	SVM	70/30 train test split	No	0.77	0.67	0.86
Ahammed, S. et al. 2021 - 2	rsfMRI	ABIDE I	38	19 (NA/NA)	19 (NA/NA)	30	8	NA (NA) [NA]	NA (NA) [NA]	NA	NA	caltech	No	NA	No	SURF features	point locations	NA	NA	NA	NA	KNN and bag of features	NA	No	174490	SVM	70/30 train test split	No	0.81	0.79	0.83
Ahmed, R. et al. 2020 - 1	rsfMRI	ABIDE	184	79 (NA/NA)	105 (NA/NA)	149	35	NA (NA) [NA]	NA (NA) [NA]	NA	NA	NYU	No	NA	No	preprocessed images	Restricted Boltzmann Machine	NA	NA	NA	NA	NA	NA	Yes	NA	SVM	grid-search cross-validation	No	0.837	0.8101	0.8571
Al-Hiyali, M. et al. 2021 - 1	rsfMRI	ABIDE	72	36 (NA/NA)	36 (NA/NA)	NA	NA	NA (NA) [NA]	NA (NA) [NA]	NA	NA	NYU, SBL, SDSU, Yale	Yes	AAL	Yes	wavelet coherence of BOLD signal coming from top-ranked nodes	PSD estimation per ROI and testing for statistical relevance using ANOVA	NA	NA	NA	NA	ANOVA to distinguish between ROIs	NA	No	150528	CNN	20-fold cross-validation	No	0.898	0.901	0.897
Al-Hiyali, M. et al. 2022 - 1	rsfMRI	ABIDE	1035	505 (NA/NA)	530 (NA/NA)	NA	NA	NA (NA) [NA]	NA (NA) [NA]	NA	NA	SDSU, Stanford, UM, KKI, KUL1, KUL2, SBL, TCD, caltech, CMU, maxmul, NYU, OHSU, Olin, Pitt, UCLA, USM, Yale	Yes	AAL	Yes	principal wavelet component map	wavelet coherence and SVD	NA	NA	NA	NA	ANOVA-SVM to extract top brain-node pairs	NA	No	NA	CNN	10-fold cross-validation	No	0.952	0.967	0.943
Bhaumik, R. et al. 2018 - 1	rsfMRI	ABIDE	372	167 (145/22)	205 (159/46)	304	68	13.4 (5.1) [NA]	13.6 (4.7) [NA]	109.8	109.9	NYU, Stanford, Olin, KKI, SDSU, Pitt	Yes	Brodmann	No	functional connectivity	bivariate correlations	NA	NA	NA	NA	Elastic Net	NA	No	NA	SVM	leave-one-site-out cross-validation	No	0.6074	0.5619	0.6147
Bi, X. et al. 2020 - 1	rsfMRI	ABIDE	135	63 (54/9)	72 (57/15)	111	24	13.62 (5.5) [NA]	12.802 (2.23) [NA]	96.7	108.782	NA	No	AAL	No	graph-based measures (clustering coefficient, local efficiency, shortest paths and degree) based on functional connectivity between ROIs	Pearson's correlation	NA	NA	NA	NA	incorrect discriminant rate of random selection of feature subset	NA	No	200	SVM (RBF kernel)	train validation test split of 37% for training, 32% for validation, and 31% for testing	Yes	0.9524	0.9519	0.8708
Bilgen, I. et al. 2020 - 1	sMRI	ABIDE	200	100 (NA/NA)	100 (NA/NA)	NA	NA	NA (NA) [NA]	NA (NA) [NA]	NA	NA	NA	NA	Desikan-Killiany	NA	NA	NA	connectional network of cortical morphology	the absolute distance between average maximum principal curvatures of ROIs	NA	NA	univariate chi-square statistical test	NA	No	NA	Gradient boosting	train test split of 60% training and 40% testing	No	0.7	0.725	0.675
Brahim, A. and Farrugia, N. 2020 - 1	rsfMRI and dMRI	ABIDE	871	403 (NA/NA)	468 (NA/NA)	NA	NA	NA (NA) [NA]	NA (NA) [NA]	NA	NA	17	Yes	Glasser, Glasser	No	standard deviation of fMRI time series	statistical computation of time-series per ROI	NA	NA	structural graphs	averaging structural matrices in which connections are specified by the number of fibres connecting two ROIs divided by the sum of the volumes of the ROIs	ANOVA and assessed in cross-validation	NA	No	90	SVC (RBF kernel)	stratified 5-fold intra-site cross-validation	No	0.6089	0.5346	0.6947
Byeon, K. et al. 2020 - 1	rsfMRI	ABIDE I	575	270 (238/32)	305 (239/66)	477	98	15.89 (5.46) [NA]	15.93 (5.15) [NA]	NA	NA	caltech, CMU, NYU, SDSU, Stanford, TCD, UM1, UM2, USM, Yale	Yes	BrainNetome	Yes	fMRI time-series	averaging of time-series per ROI	NA	NA	NA	NA	NA	normalized age, sex, three types of normalized IQ, and site index	Yes	NA	RNN	stratified 5-fold cross-validation	No	0.7454	0.6346	0.8433
Bernas, A. et al. 2018 - 1	rsfMRI	In-house and KUL	54	24 (21/3)	30 (26/4)	47	7	14.6 (1.104) [NA]	14.4 (1.489) [NA]	109.3	108.9	Leuven	Yes	Smith et al. (2006)	Yes	average times of in-phase coherence	wavelet coherence analysis	NA	NA	NA	NA	threshold free cluster enhanced method and non-parametric 5000-permutations test	NA	No	NA	SVM	inter-site validation	No	0.8	1.0	0.667
Cao, M. et al. 2021 - 1	rsfMRI	ABIDE I	871	403 (349/54)	468 (378/90)	727	144	17.07 (7.96) [NA]	16.84 (7.24) [NA]	105.79	111.09	caltech, CMU, KKI, KUL, maxmul, NYU, OHSU, Olin, Pitt, SBL, SDSU, Stanford, TCD, UCLA, UM, USM, Yale	Yes	Harvard Oxford	No	functional connectivity features	Pearson correlation coefficient and Fisher z transform	NA	NA	NA	NA	lower triangular matrix and RFE	site information, gender, age, FIQ, and their combinations	No	2000	GCN	stratified 10-fold cross validation	No	0.7371	0.665	0.7991
Cao, P. et al. 2022 - 1	rsfMRI	ABIDE	866	402 (NA/NA)	464 (NA/NA)	NA	NA	NA (NA) [7, 64]	NA (NA) [7, 64]	NA	NA	17 sites	Yes	AAL	Yes	functional connectivity features	sliding window and Pearson's correlation	NA	NA	NA	NA	NA	NA	No	NA	graph structure-aware LSTM	10-fold cross-validation	No	0.684	0.644	0.698
Chen, T. et al. 2020 - 1	sMRI	ABIDE II	250	119 (105/14)	131 (98/33)	203	47	NA (NA) [NA]	NA (NA) [NA]	NA	NA	ETH, NYU, OHSU, Stanford	Yes	NA	NA	NA	NA	3D HOG	image gradients per 3D cell specified by two angles	NA	NA	NA	NA	No	NA	SVM	stratified 10-fold cross-validation	No	0.65	0.73	0.58
Chen, X. et al. 2022 - 1	sMRI	ABIDE	500	250 (NA/NA)	250 (NA/NA)	NA	NA	NA (NA) [NA]	NA (NA) [NA]	NA	NA	NA	Yes	NA	NA	NA	NA	3D scans	preprocessed scan data	NA	NA	NA	NA	Yes	NA	CNN	5-fold cross-validation	No	0.75	0.7	0.79
Chen, Y. et al. 2022 - 1	rsfMRI and sMRI	ABIDE I	1007	481 (NA/NA)	526 (NA/NA)	NA	NA	NA (NA) [NA]	NA (NA) [NA]	NA	NA	caltech, CMU, KKI, KUL, maxmul, NYU, OHSU, Olin, Pitt, SBL, SDSU, Stanford, TCD, UCLA, UM, USM, Yale	Yes	AAL, AAL	No	functional connectivity and mean amplitude of low-frequency fluctuations	Pearson's correlation coefficient and frequency band filtering	T1-weighted intensities	averaging over ROIs	NA	NA	NA	NA	No	3072	GCN	10-fold cross-validation	No	0.747	0.717	0.774
Chen, Zhihui et al. 2019 - 1	rsfMRI	ABIDE I	920	440 (NA/NA)	480 (NA/NA)	NA	NA	NA (NA) [NA]	NA (NA) [NA]	NA	NA	NA	Yes	AAL	Yes	functional connectivity matrix	sliding window, Pearson's correlation coefficient and Fisher's z-transform	NA	NA	NA	NA	element-wise filter for the functional connectivity matrix	NA	Yes	NA	CNN	5-fold cross-validation	No	0.688	0.6273	0.7438
Chu, Y. et al. 2022 - 1	rsfMRI	ABIDE	184	79 (68/11)	105 (79/26)	147	37	14.51 (6.23) [NA]	15.8 (3.23) [NA]	107.92	113.15	NYU	No	AAL, Craddock200	No	functional connectivity matrices	Pearson's correlation coefficient of mean time series between pairs of ROIs	NA	NA	NA	NA	NA	NA	Yes	NA	multi-scale graph representation learning (GCN)	a train-test-validation split of 80/10/10 repeated over 100 random partitions (a form of cross-validation)	No	0.795	0.809	0.781
Dammu, P. and Bapi, R. 2019 - 1	rsfMRI	ABIDE	869	423 (369/54)	446 (359/87)	728	141	16.69 (6.22) [NA]	16.43 (5.06) [NA]	NA	NA	CMU, KKI, maxmul, NYU, Olin, SDSU, SBL, Stanford, UCLA, KUL, UM, USM, Yale	Yes	AAL	Yes	average duration of dynamic functional connectivity matrix clusters	sliding window and correlations	NA	NA	NA	NA	upper triangular part	NA	No	481	XGB	10-fold cross-validation	No	0.736	0.75	0.72
Dekhil, O. et al. 2018 - 1	rsfMRI	NDAR	283	123 (67/56)	160 (75/85)	142	141	12.97 (2.78) [NA]	12.95 (2.96) [NA]	NA	NA	UCLA, WU	Yes	Parietal Cortex, Temporoparietal Junction, Dorsal Frontal Cortex, Ventral Frontal Cortex	Yes	power spectral densitities of time series of ROIs	probablistic individual component analysis	NA	NA	NA	NA	stacked autoencoders	NA	Yes	NA	probabilistic SVM with RBF kernel	10-fold cross-validation	No	0.91	0.92	0.88
Deng, X. et al. 2022 - 1	rsfMRI	ABIDE I	1009	493 (431/62)	516 (421/95)	852	157	17.24 (6.39) [NA]	16.99 (5.4) [NA]	105.6	111.09	caltech, CMU, KKI, KUL, maxmul, NYU, Olin, Pitt, SBL, SDSU, Stanford, TCD, UCLA, UM, USM, Yale	Yes	Craddock 200 (CC200)	Yes	time series per ROI	time averaging	NA	NA	NA	NA	NA	NA	Yes	NA	spatial-temporal transformer (NN)	10-fold cross-validation	No	0.6502	0.6589	0.6414
Deng, X. et al. 2022 - 2	rsfMRI	ABIDE II	1031	472 (408/64)	559 (400/159)	808	223	14.74 (5.24) [NA]	14.45 (4.24) [NA]	107.06	115.13	BNI, EMC, ETH, GU, IU, KKI, KUL, NYU, OHSU, Olin, SDSU, Stanford, TCD, UCD, UCLA, UMiami, USM	Yes	Craddock 200 (CC200)	Yes	time series per ROI	time averaging	NA	NA	NA	NA	NA	NA	Yes	NA	spatial-temporal transformer (NN)	10-fold cross-validation	No	0.6532	0.6175	0.6852
Denier, N. et al. 2021 - 1	sMRI	ABIDE I	256	120 (120/0)	136 (136/0)	256	0	28.6 (8.7) [20, NA]	27.6 (6.9) [20, NA]	109	111	NA	Yes	NA	NA	NA	NA	head circumference, intracranial volume, total brain volume, GM volume, WM volume, total CSF volume, subarachnoidal CSF volume, ventricular CSF volume, ventricular surface area, ventricular asymmetry index, total CSF asymmetry index	morphological computations	NA	NA	NA	NA	No	11	SVM	stratified train-test split (80/20)	No	0.73	0.92	0.68
Dekhil, O. et al. 2019 - 1	rsfMRI and sMRI	NDAR	185	72 (33/39)	113 (49/64)	82	103	13.32 (NA) [NA]	12.91 (NA) [NA]	NA	NA	George Washington University	No	Desikan-Killiany, Desikan-Killiany	No	functional connectivity between ROIs	Pearson's correlation coefficient	Differences between surface area, volume, average thickness, standard deviation of thickness, average mean curvature, average gaussian curvature, average intrinsic curvature, and average folding index of ROIs	morphological computations	NA	NA	sorting and adding features to a KNN classifier until optimum cross-validation accuracy is achieved	NA	No	34	random forest	four-fold cross-validation	No	0.808	0.849	0.792
Duan, Y. et al. 2022 - 1	sMRI	ABIDE II	231	104 (88/16)	127 (66/61)	154	77	11.26 (1.94) [5, 17]	10.27 (1.72) [5, 17]	111.41	118.88	NA, GU, OHSU, UCLA	Yes	AAL	NA	NA	NA	volumes of gray matter clusters	a sliding spherical window	NA	NA	principal component analysis	NA	No	NA	ridge	5-fold nested cross-validation and inter-site validation	No	0.728	0.6981	0.75
Dvornek, C. et al. 2019 - 1	rsfMRI	ABIDE I	184	78 (NA/NA)	106 (NA/NA)	NA	NA	NA (NA) [NA]	NA (NA) [NA]	NA	NA	NYU	No	AAL	No	time series per ROI	time averaging	NA	NA	NA	NA	NA	NA	Yes	NA	RNN	10-fold cross-validation	No	0.722	0.574	0.841
Dvornek, C. et al. 2019 - 2	rsfMRI	ABIDE I	143	66 (NA/NA)	77 (NA/NA)	NA	NA	NA (NA) [NA]	NA (NA) [NA]	NA	NA	UM	No	AAL	No	time series per ROI	time averaging	NA	NA	NA	NA	NA	NA	Yes	NA	RNN	10-fold cross-validation	No	0.748	0.608	0.856
Dvornek, C. et al. 2019 - 3	rsfMRI	ABIDE I	101	58 (NA/NA)	43 (NA/NA)	NA	NA	NA (NA) [NA]	NA (NA) [NA]	NA	NA	USM	No	AAL	No	time series per ROI	time averaging	NA	NA	NA	NA	NA	NA	Yes	NA	RNN	10-fold cross-validation	No	0.732	0.828	0.618
Dvornek, C. et al. 2019 - 4	rsfMRI	ABIDE I	99	54 (NA/NA)	45 (NA/NA)	NA	NA	NA (NA) [NA]	NA (NA) [NA]	NA	NA	UCLA	No	AAL	No	time series per ROI	time averaging	NA	NA	NA	NA	NA	NA	Yes	NA	RNN	10-fold cross-validation	No	0.674	0.675	0.622
Eill, A. et al. 2019 - 1	rsfMRI, sMRI, and dMRI	in-house	93	46 (39/7)	47 (37/10)	76	17	13.63 (2.81) [7.4, 17.98]	13.44 (2.76) [8.02, 17.7]	105.89	105.74	NA	No	Power et al. (2011), Desikan-Killiany, John Hopkins University	No	functional connectivity	Fisher-transformed Pearson correlation coefficients between ROIs	The mean of cortical surface area, mean curvature, cortical thickness, cotrical volume, and local gyrification index per ROI and additional subcortical structures, white matter regions, and cerebrospinal fluid spaces. This resulted in 397 anatomical variables.	morpholigical processing of ROIs	fractional anisotropy, mean diffusivity, axial diffusivity, and radial diffusivity	spatial normalization of diffusion per ROI	the 19 best performing features were selected per modality (19 to obtain at least an accuracy of 67% for all modalities)	NA	No	57	conditional random forest	out-of-bag error validation	No	0.925	0.978	0.872
El-Gazzar, A. et al. 2019 - 1	rsfMRI	ABIDE I and II	2085	993 (865/128)	1092 (889/203)	1754	331	NA (NA) [5, 64]	NA (NA) [5, 64]	NA	NA	29	Yes	Harvard-Oxford	Yes	time series	time-averaging per ROI	NA	NA	NA	NA	NA	NA	Yes	NA	CNN	10-fold cross-validation	No	0.67	0.68	0.67
ElNakieb, Y. et al. 2019 - 1	dMRI	NDAR	263	122 (66/56)	141 (66/75)	132	131	NA (NA) [8.0, 17.916666666666668]	NA (NA) [8.0, 17.916666666666668]	NA	NA	NA	NA	John Hopkins White Matter	NA	NA	NA	NA	NA	the correlations between ROI's fractional anisotropy, mean diffusivity, axial diffusivity, radial diffusivity, and skewness	eigenvalues and eigenvectors of the water diffusion tensor	a signal to noise ratio filter	NA	No	NA	SVM	leave-one-out cross-validation	No	0.71	0.72	0.7
Epalle, T. et al. 2021 - 1	rsfMRI	ABIDE I	1038	506 (444/62)	532 (437/95)	881	157	17.09 (6.32) [NA]	16.87 (5.38) [NA]	NA	NA	caltech, CMU, KKI, KUL, maxmul, NYU, OHSU, Olin, Pitt, SBL, SDSU, Stanford, TCD, UCLA, UM, USM, Yale	Yes	AAL90, CC200, DOS160	No	functional connectivity	Pearson's correlation between averaged time series of ROIs	NA	NA	NA	NA	discarded lower triangular and diagonal parts of FC matrix	NA	No	36625	DNN	10-fold cross-validation	No	0.7807	0.7716	0.7413
Epalle, T. et al. 2019 - 1	rsfMRI	ABIDE	38	19 (15/4)	19 (15/4)	30	8	NA (NA) [17.5, 45.1]	NA (NA) [17, 56.2]	NA	NA	Caltech	No	AAL	No	regional connectivity features per ROI	Pearson's correlation coefficient	NA	NA	NA	NA	Pearson correlation and Katz index ranking to divide regions in short and long distance groups	NA	No	NA	Boosted decision trees	leave-one-out cross-validation	Yes	0.7105	0.7368	0.6842
Epalle, T. et al. 2019 - 2	rsfMRI	ABIDE	40	20 (16/4)	20 (16/4)	32	8	NA (NA) [7.5, 12.9]	NA (NA) [7.8, 12.4]	NA	NA	Stanford	No	AAL	No	regional connectivity features per ROI	Pearson's correlation coefficient	NA	NA	NA	NA	Pearson correlation and Katz index ranking to divide regions in short and long distance groups	NA	No	NA	Boosted decision trees	leave-one-out cross-validation	Yes	0.75	0.75	0.75
Fu, Y. et al. 2021 - 1	sMRI	ABIDE	745	364 (364/0)	381 (381/0)	745	0	15.51 (4.35) [6, 34]	16.58 (4.72) [6, 34]	NA	NA	caltech, CMU, KKI, KUL1, KUL2, maxmul, NYU, OHSU, Olin, Pitt, SBL, SDSU, Stanford, TCD, UCLA1, UCLA2, UM1, UM2, USM, Yale	Yes	NA	NA	NA	NA	radial distance and multivariate tensor-based morphometry per patch	surface mesh through registration	NA	NA	sparse encoding and max pooling	NA	No	8000	decision trees with GentleBoost and Bayesian optimization	10-fold cross-validation	Yes	0.83	0.8	0.85
Gao, J. et al. 2021 - 1	sMRI	ABIDE I	1085	518 (443/75)	567 (435/132)	878	207	17.1 (NA) [7, 64]	16.82 (NA) [6, 64]	NA	NA	caltech, CMU, KKI, KUL, maxmul, NYU, OHSU, Olin, Pitt, SBL, SDSU, Stanford, TCD, UCLA, UM, USM, Yale	Yes	SRI24	NA	NA	NA	structural connectivity matrices	edges are quantified by a Kullback-Leibler-divergence similarity measure	NA	NA	NA	NA	No	11664	CNN	10-fold cross-validation	No	0.718	0.8125	0.6875
Gao, K. et al. 2021 - 1	sMRI	NDAR	247	52 (41/11)	195 (109/86)	150	97	2.0083 (0.0608) [NA]	2.025 (0.0742) [NA]	NA	NA	IBIS	No	infant	NA	NA	NA	segmentation and parcellation	iBEAT V2.0	NA	NA	NA	sex information	Yes	NA	Siamese CNN	10-fold cross-validation	Yes	0.915	0.865	0.928
Gao, K. et al. 2021 - 2	sMRI	NDAR	35	22 (18/4)	13 (4/9)	22	13	2.0917 (0.1325) [NA]	2.05 (0.1617) [NA]	NA	NA	ACE	No	infant (Shi et al., 2011)	NA	NA	NA	segmentation and parcellation maps	iBEAT V2.0	NA	NA	NA	sex information	Yes	NA	Siamese CNN	10-fold cross-validation	Yes	0.829	0.818	0.846
Guo, X. et al. 2022 - 1	sMRI and dMRI	in-house	347	171 (145/26)	176 (111/65)	256	91	2.56 (NA) [1, 6]	2.5 (NA) [1, 6]	NA	NA	Affiliated Hospital of Jining Medical University	No	NA	NA	NA	NA	stacks of whole images	processing	stacks of whole images	preprocessing	NA	NA	Yes	NA	CNN	train/validation/test split	No	0.844	0.85	0.84
Haghighat, H. et al. 2022 - 1	rsfMRI	ABIDE I and II	30	15 (15/0)	15 (15/0)	30	0	16.6 (NA) [5, 39]	16.93 (NA) [5, 31]	104.8	107	NYU, NYU1	No	NA	Yes	causality between the time series of RSNs	bivariate Granger causality	NA	NA	NA	NA	Wilcoxon rank-sum test	NA	No	7	MLP	leave-one-out cross-validation	No	0.867	0.8	0.933
Haghighat, H. et al. 2022 - 2	rsfMRI	ABIDE I and II	30	15 (0/15)	15 (0/15)	0	30	17.11 (NA) [5, 38]	16.63 (NA) [5, 29]	102.13	106	NYU, NYU1	No	NA	No	functional connectivity of RSNs	full (Pearson) correlation	NA	NA	NA	NA	t-test	NA	No	6	Linear classifier	leave-one-out cross-validation	No	0.933	0.933	0.933
Han, Y. et al. 2021 - 1	sMRI	in-house	28	9 (8/1)	19 (12/7)	20	8	10.2 (NA) [7, 14]	11 (NA) [8, 13]	NA	NA	University of Vermont	No	Desikan-Killiany	NA	NA	NA	brain volume, brain surface area, cortical thickness, and cortical curvature	computations per ROI	NA	NA	the conjunctive clause evolutionary algorithm	NA	No	2	KNN	leave-one-out cross-validation	No	0.8929	0.8889	0.8947
Hao, X. et al. 2022 - 1	rsfMRI	ABIDE I	1035	505 (NA/NA)	530 (NA/NA)	NA	NA	NA (NA) [NA]	NA (NA) [NA]	NA	NA	17	Yes	CC200	No	low-and-high-order functional connectivity hypergraph	Pearson's correlation between the time series of ROIs	NA	NA	NA	NA	autoencoder	NA	Yes	NA	Broad Learning System (NN)	10-fold cross-validation	No	0.718	0.708	0.659
Hu, J. et al. 2021 - 1	rsfMRI	ABIDE I	1035	505 (NA/NA)	530 (NA/NA)	NA	NA	NA (NA) [NA]	NA (NA) [NA]	NA	NA	NA	Yes	Harvard Oxford	No	graph networks made from functional connectivity	Pearson's correlation coefficient between pairs of mean time series of ROIs	NA	NA	NA	NA	NA	NA	Yes	12100	GNN	5-fold cross-validation	No	0.6802	0.7406	0.6226
Hu, J. et al. 2020 - 1	rsfMRI	ABIDE I	871	403 (NA/NA)	468 (NA/NA)	NA	NA	NA (NA) [NA]	NA (NA) [NA]	NA	NA	17	Yes	AAL	No	functional connectivity	Pearson's correlation coefficient between pairs of mean time series of ROIs which is later Fisher transformed	NA	NA	NA	NA	selecting the upper triangular values	NA	No	6670	MLP	5-fold cross-validation	No	0.6981	0.6305	0.7563
Hu, Y. et al. 2022 - 1	rsfMRI	ABIDE I	1035	505 (NA/NA)	530 (NA/NA)	NA	NA	NA (NA) [7, 64]	NA (NA) [NA]	NA	NA	17	Yes	CC200	No	crops of timeseries	random selection per ROI	NA	NA	NA	NA	NA	age, sex, handedness, and IQ	Yes	171000	ANN	5-fold cross-validation	No	0.6809	0.675	0.6928
Hu, Y. et al. 2022 - 2	rsfMRI	ABIDE II	1113	521 (NA/NA)	592 (NA/NA)	NA	NA	NA (NA) [7, 64]	NA (NA) [NA]	NA	NA	NA	Yes	CC200	No	crops of timeseries	random selection per ROI	NA	NA	NA	NA	NA	age, sex, handedness, and IQ	Yes	171000	ANN	5-fold cross-validation	No	0.6794	0.6679	0.6968
Hu, Z. et al. 2022 - 1	rsfMRI	ABIDE	34	13 (NA/NA)	21 (NA/NA)	32	2	NA (NA) [NA]	NA (NA) [NA]	NA	NA	UM2	No	AAL	No	functional connectivity	Pearson's correlation coefficient between pairs of ROIs	NA	NA	NA	NA	upper triangular part and correlations between labels and features	NA	No	NA	feature-correlation-guided multi group sparse Takagi-Sugeno-Kang fuzzy inference system	10-fold cross-validation	No	0.7143	0.375	0.95
Hu, Z. et al. 2022 - 2	rsfMRI	ABIDE	34	18 (NA/NA)	16 (NA/NA)	29	5	NA (NA) [NA]	NA (NA) [NA]	NA	NA	Olin	No	AAL	No	functional connectivity	Pearson's correlation coefficient between pairs of ROIs	NA	NA	NA	NA	upper triangular part and correlations between labels and features	NA	No	NA	feature-correlation-guided multi group sparse Takagi-Sugeno-Kang fuzzy inference system	10-fold cross-validation	No	0.5905	0.69	0.6
Hu, Z. et al. 2022 - 3	rsfMRI	ABIDE	35	15 (NA/NA)	20 (NA/NA)	27	8	NA (NA) [NA]	NA (NA) [NA]	NA	NA	KUL2	No	AAL	No	functional connectivity	Pearson's correlation coefficient between pairs of ROIs	NA	NA	NA	NA	upper triangular part and correlations between labels and features	NA	No	NA	feature-correlation-guided multi group sparse Takagi-Sugeno-Kang fuzzy inference system	10-fold cross-validation	No	0.7524	0.76	0.78
Huang, H. et al. 2018 - 1	rsfMRI	ABIDE	92	45 (38/7)	47 (36/11)	74	18	11.1 (2.3) [7, 15]	11.0 (2.3) [7, 15]	106.8	113.3	NYU	No	AAL	No	multi-view group-sparse networks	l2-norm-regularized sparse network modelling	NA	NA	NA	NA	t-test and SVM-RFE in five-fold cross-validation	NA	No	23	SVM	leave-one-out cross-validation	No	0.7935	0.8222	0.766
Huang, Z. et al. 2020 - 1	rsfMRI	ABIDE I	1035	505 (NA/NA)	530 (NA/NA)	NA	NA	NA (NA) [NA]	NA (NA) [NA]	NA	NA	17	Yes	CC200	No	functional connectivity	Pearson's correlation coefficient between pairs of ROIs	NA	NA	NA	NA	graph-based feature selection	NA	No	4361	NN	10-fold cross-validation	Yes	0.687	0.689	0.686
Huang, Z. et al. 2021 - 1	rsfMRI	ABIDE I	1035	505 (NA/NA)	530 (NA/NA)	NA	NA	NA (NA) [NA]	NA (NA) [NA]	NA	NA	KKI, KUL, SBL, TCD, NYU, OHSU, Olin, Pitt, UCLA, maxmul, CMU, USM, caltech, Yale, SDSU, Stanford, UM	Yes	CC200	No	functional connectivity	Pearson's correlation coefficient between pairs of ROIs	NA	NA	NA	NA	graph-based feature selection	NA	No	11000	DBN	10-fold cross-validation	No	0.764	0.778	0.75
Ingalhalikar, M. et al. 2021 - 1	rsfMRI	ABIDE I	988	432 (NA/NA)	556 (NA/NA)	NA	NA	NA (NA) [NA]	NA (NA) [NA]	NA	NA	caltech, CMU, KKI, KUL1, KUL2, maxmul, NYU, Olin, Pitt, SBL, SDSU, TCD, UCLA1, UCLA1, UM1, UM2, USM, Yale	Yes	CC200	No	functional connectivity	Pearson's correlation coefficient between pairs of ROIs which were Fisher-Z transformed and ComBat harmonized	NA	NA	NA	NA	NA	NA	No	19900	ANN	10-fold leave-one-site-out cross-validation	No	0.7135	0.595	0.806
Irimia, A. et al. 2018 - 1	sMRI and dMRI	in-house	193	110 (55/55)	83 (43/40)	98	95	12.74 (2.79) [NA]	13.04 (2.95) [NA]	NA	NA	Yale University, Harvard Medical School, University of Washington, University of California, Los Angeles	Yes	Destrieux	NA	NA	NA	GM thickness, volume, cortical area	morphological computations	connectivity density	sum of streamlines divided by the area of the vertex neighborhood and the total number of brain connections	PCA	NA	No	63	SVM	10-fold cross-validation	No	0.9474	0.9717	0.9167
Jafadideh, A. and Asl, B. 2022 - 1	rsfMRI	ABIDE II	48	26 (26/0)	22 (22/0)	48	0	12.61 (3.3) [7.4, 17.8]	13.55 (3.1) [8.1, 17.7]	NA	NA	SDSU	No	Schaefer	NA	graph metrics and persistent homology metrics	static and dynamic FC between ROIs	NA	NA	graph metrics and persistent homology metrics	static connectivity between ROIs	statistical significance	NA	No	NA	SVM	5-fold cross-validation	No	1.0	1.0	1.0
Jafadideh, A. and Asl, B. 2022 - 2	rsfMRI	ABIDE II	51	28 (28/0)	23 (23/0)	51	0	9.74 (5.34) [5.32, 26.6]	9.2 (1.9) [5.88, 12.9]	NA	NA	NYU1	Yes	Schaefer	Yes	persistent homology metrics	dynamic FC between ROIs	NA	NA	NA	NA	statistically different features from other dataset	NA	No	NA	SVM	external test set	No	0.9047	0.901	0.922
Jain, V. et al. 2022 - 1	sMRI	ABIDE I and II	600	300 (260/40)	300 (223/77)	483	117	11.87 (2.75) [6.41, 18]	11.85 (2.74) [6.36, 18.8]	105.48	111.15	NA	Yes	NA	NA	NA	NA	geometrical and Zernike moments features of the brain stem	segmentation through distance regularized level set methods	NA	NA	F-test	NA	No	91	SVM	5-fold cross-validation	No	0.7053	0.6964	0.7142
Jha, R. et al. 2022 - 1	rsfMRI	ABIDE	1035	505 (NA/NA)	530 (NA/NA)	NA	NA	NA (NA) [NA]	NA (NA) [NA]	NA	NA	KKI, KUL, SBL, TCD, NYU, OHSU, Olin, Pitt, UCLA, maxmul, CMU, USM, caltech, Yale, SDSU, Stanford, UM	Yes	CC200	No	mean time series per ROI	averaging per ROI	NA	NA	NA	NA	NA	NA	Yes	NA	NN	10-fold cross-validation	No	0.774	0.786	0.74
Ji, J. and Yao, Y. 2021 - 1	rsfMRI	ABIDE I	1096	527 (463/64)	569 (471/98)	934	162	17.09 (6.16) [NA]	17.12 (5.45) [NA]	NA	NA	caltech, CMU, KKI, KUL, maxmul, NYU, OHSU, Olin, Pitt, SBL, SDSU, Stanford, TCD, UCLA, UM, USM, Yale	Yes	AAL	No	sparse functional connectivity patterns	processing based on Pearson's correlation and the group-level coefficient and inverse covariance estimation	NA	NA	NA	NA	sparse topological feature extraction	NA	Yes	NA	CNN	5-fold cross-validation	No	0.6831	0.647	0.7166
Ji, J. and Zhang, Y. 2022 - 1	rsfMRI	ABIDE I	1076	527 (463/64)	549 (471/78)	934	142	17.1 (8.4) [NA]	17.1 (7.7) [NA]	105.0	110.6	17	Yes	AAL	No	functional connectivity	Pearson's correlation between pairs of ROIs and graph hashing	NA	NA	NA	NA	NA	age, sex, handedness, FIQ, VIQ, PIQ, eye status	Yes	NA	NN	stratified 5-fold 3:1:1 train/validation/test split	No	0.6889	0.6351	0.75
Ji, J. and Zhang, Y. 2022 - 2	rsfMRI	ABIDE II	1039	483 (410/73)	556 (382/174)	792	247	15.0 (9.2) [NA]	15.0 (9.5) [NA]	106.5	114.5	16	Yes	AAL	No	functional connectivity	Pearson's correlation between pairs of ROIs and graph hashing	NA	NA	NA	NA	NA	age, sex, handedness, FIQ, VIQ, PIQ, eye status	Yes	NA	NN	stratified 5-fold 3:1:1 train/validation/test split	No	0.682	0.701	0.667
Ji, J. et al. 2020 - 1	rsfMRI	ABIDE I	1096	527 (NA/NA)	569 (NA/NA)	NA	NA	NA (NA) [NA]	NA (NA) [NA]	NA	NA	17	Yes	AAL	No	functional connectivity	Pearson's correlation between pairs of ROIs	NA	NA	NA	NA	NA	NA	Yes	NA	convolutional kernels with an element-wise weighting neural network (E2N-CKEW1)	5-fold cross-validation	No	0.677	0.642	0.709
Ji, J. et al. 2020 - 2	rsfMRI	ABIDE II	1026	470 (NA/NA)	556 (NA/NA)	NA	NA	NA (NA) [NA]	NA (NA) [NA]	NA	NA	16	Yes	AAL	No	functional connectivity	Pearson's correlation between pairs of ROIs	NA	NA	NA	NA	NA	NA	Yes	NA	convolutional kernels with an element-wise weighting neural network (E2N-CKEW1)	5-fold cross-validation	No	0.6491	0.7277	0.5827
Jiang, W. et al. 2022 - 1	rsfMRI	ABIDE I	871	403 (NA/NA)	468 (NA/NA)	NA	NA	NA (NA) [NA]	NA (NA) [NA]	NA	NA	Caltech, CMU, KKI, Leuven, MaxMun, NYU, OHSU, Olin, Pitt, SBL, SDSU, Stanford, Trinity, UCLA, UM, USM, Yale	Yes	NA	No	4D fMRI data	preprocessing	NA	NA	NA	NA	NA	NA	Yes	NA	combination of CNN and RNN	train/test split of 80% for training and 20% for testing	No	0.7246	0.6535	0.7925
Jung, M. et al. 2019 - 1	rsfMRI	ABIDE	211	86 (86/0)	125 (125/0)	211	0	11.4 (2.1) [7, 15]	10.9 (1.6) [7, 15]	110.4	111.7	NA	Yes	Desikan–Killiany	Yes	functional connectivity	Fisher z-transformed Pearson's correlation coefficient between pairs of ROIs	NA	NA	NA	NA	RFE based on univariate t-test	NA	No	NA	SVM	10-fold cross-validation	No	0.763	0.792	0.639
Jung, W. et al. 2021 - 1	rsfMRI	ABIDE	1046	510 (NA/NA)	536 (NA/NA)	NA	NA	16.8 (8.1) [NA]	16.5 (7.1) [NA]	NA	NA	UM, NYU, maxmul, OHSU, SBL, Olin, SDSU, caltech, TCD, Yale, Pitt, KUL, UCLA, USM, Stanford, CMU, KKI	Yes	AAL	No	functional connectivity	Fisher z-transformed Pearson's correlation coefficient between pairs of ROIs	NA	NA	NA	NA	selecting upper triangular part of functional connectivity matrix and masking	NA	Yes	2668.0	NN	stratified 5-fold cross-validation	No	0.6919	0.6471	0.7346
Kang, E. et al. 2022 - 1	rsfMRI	ABIDE I	985	479 (NA/NA)	506 (NA/NA)	NA	NA	NA (NA) [NA]	NA (NA) [NA]	NA	NA	NA	Yes	Harvard-Oxford	Yes	functional connectivity	Pearson's correlation coefficient between pairs of (sliding) windowed time series of ROIs	NA	NA	NA	NA	NA	NA	Yes	NA	Transformer NN	subject-wise 5-fold cross-validation	No	0.6947	0.6709	0.7173
Karampasi, A. et al. 2021 - 1	rsfMRI	ABIDE I	871	399 (350/49)	472 (379/93)	729	142	17.62 (NA) [NA]	15.13 (NA) [NA]	NA	NA	17	Yes	CC200	Yes	functional connectivity of the 18 components comprising the DMN	sliding window and Pearson's correlation coefficient (only dynamic is Fisher z-transformed)	NA	NA	NA	NA	recursive feature elimination with correlation bias reduction	acquisition parameters, age, handedness, and information on patient movement during acquisition	No	136	SVM	nested 10-fold cross-validation	No	0.7663	0.7842	0.7427
Kazeminejad, A. and Sotero, R. 2020 - 1	rsfMRI	ABIDE I	1023	493 (431/62)	530 (435/95)	866	157	17.24 (6.38) [NA]	16.81 (5.31) [NA]	NA	NA	caltech, CMU, KKI, KUL, maxmul, NYU, OHSU, Olin, Pitt, SBL, SDSU, Stanford, TCD, UCLA, UM, USM, Yale	Yes	CC200	No	graph features obtained from thresholded functional connectivity matrices	Pearson's correlation coefficient between pairs of ROIs	NA	NA	NA	NA	selecting only negative edges	NA	No	1404	MLP (NN)	leave-one-site-out cross-validation	No	0.604	0.619	0.599
Kazeminejad, A. and Sotero, R. 2019 - 1	rsfMRI	ABIDE I	109	48 (NA/NA)	61 (NA/NA)	NA	NA	8.73 (0.86) [5, 10]	8.89 (0.77) [5, 10]	NA	NA	KKI, maxmul, NYU, OHSU, SDSU, Stanford, UCLA1, UCLA2, UM1, Yale	Yes	AAL	No	topological properties of brain networks obtained from functional connectivity	bend, spearman, partial, covariance, and mutual information between pairs of ROIs	NA	NA	NA	NA	sequential forward floating algorithm	NA	No	NA	SVM	stratified 10-fold cross-validation	No	0.86	0.79	0.91
Kazeminejad, A. and Sotero, R. 2019 - 2	rsfMRI	ABIDE I	341	156 (NA/NA)	185 (NA/NA)	NA	NA	12.61 (1.27) [10, 15]	12.7 (1.17) [10, 15]	NA	NA	KKI, maxmul, NYU, OHSU, SDSU, Stanford, UCLA1, UCLA2, UM1, UM2, Yale, KUL2, Olin, Pitt, USM, Yale, TCD	Yes	AAL	No	topological properties of brain networks obtained from functional connectivity	bend, spearman, partial, covariance, and mutual information between pairs of ROIs	NA	NA	NA	NA	sequential forward floating algorithm	NA	No	NA	SVM	stratified 10-fold cross-validation	No	0.69	0.55	0.8
Kazeminejad, A. and Sotero, R. 2019 - 3	rsfMRI	ABIDE I	186	89 (NA/NA)	97 (NA/NA)	NA	NA	17.15 (1.17) [15, 20]	17.02 (1.28) [15, 20]	NA	NA	caltech, maxmul, NYU, OHSU, SDSU, UCLA1, UCLA2, UM1, UM2, USM, Yale, KUL1, KUL2, Olin, Pitt, USM, Yale, TCD	Yes	AAL	No	topological properties of brain networks obtained from functional connectivity	spearman correlation between pairs of ROIs	NA	NA	NA	NA	sequential forward floating algorithm	NA	No	NA	SVM	stratified 10-fold cross-validation	No	0.78	0.76	0.8
Kazeminejad, A. and Sotero, R. 2019 - 4	rsfMRI	ABIDE I	133	53 (NA/NA)	80 (NA/NA)	NA	NA	24.07 (2.87) [20, 30]	24.18 (2.67) [20, 30]	NA	NA	caltech, CMU, KUL1, maxmul, NYU, Olin, Pitt, SBL, TCD, UM2, USM	Yes	AAL	No	topological properties of brain networks obtained from functional connectivity	mutual information between pairs of ROIs	NA	NA	NA	NA	sequential forward floating algorithm	NA	No	NA	SVM	stratified 10-fold cross-validation	No	0.8	0.69	0.87
Kazeminejad, A. and Sotero, R. 2019 - 5	rsfMRI	ABIDE I	47	28 (NA/NA)	19 (NA/NA)	NA	NA	39.47 (8.33) [30, 65]	36.86 (5.77) [30, 65]	NA	NA	caltech, KUL1, maxmul, NYU, Pitt, SBL, USM	Yes	AAL	No	topological properties of brain networks obtained from functional connectivity	covariance between pairs of ROIs	NA	NA	NA	NA	sequential forward floating algorithm	NA	No	NA	SVM	stratified 10-fold cross-validation	No	0.95	0.97	0.91
Ke, F. and Yang, R. 2020 - 1	sMRI	ABIDE	39	30 (NA/NA)	9 (NA/NA)	NA	NA	NA (NA) [NA]	NA (NA) [NA]	NA	NA	NYU	No	NA	NA	NA	NA	whole images	not specified	NA	NA	NA	NA	Yes	NA	PER_RAM (RNN)	5-fold cross-validation	No	0.874	0.937	0.699
Ke, F. et al. 2021 - 1	sMRI	ABIDE	870	433 (433/0)	437 (437/0)	870	0	NA (NA) [6, 69]	NA (NA) [6, 69]	NA	NA	NA	Yes	Desikan-Killiany	NA	NA	NA	cortical and subcortical tissue volume, cortical thickness and standard deviation, surface area, Gaussian curvature, folding index, and average curvature	computations per ROI	NA	NA	independent sample t-test	NA	No	NA	random forest	stratified 10-fold cross-validation	No	0.6564	0.634	0.6785
Khadem-Reza, Z. and Zare, H. 2022 - 1	sMRI	ABIDE II	52	26 (24/2)	26 (25/1)	49	3	7.12 (0.98) [5, 10]	7.48 (1.39) [5, 10]	NA	NA	NYU	No	Desikan-Killiany, Hammers	NA	NA	NA	volume and surface features of WM, GM, and CSF	computations per ROI	NA	NA	fast correlation-based feature selection	NA	No	10764	ANN	10-fold cross-validation	No	0.8846	0.9615	0.8077
Kim, J. et al. 2022 - 1	sMRI and dMRI	in-house	106	58 (43/15)	48 (33/15)	76	30	4.1 (1) [3, 6]	4.3 (1.1) [3, 6]	52.9	99.94	SNUH, HYUMC	Yes	AAL, Johns Hopkins University	NA	NA	NA	cortical thickness, GM volume, surface area, mean curvature, subcortical volume based on AAL regions and gyrification index, corpus callosum area, cerebellar colume, CSF volume, WM volume, and GM volume of whole brain	morphological computations	fractional anisotropy and mean diffusivity of JHU ROIs and network parameters: shortest path length, nodal efficiency and nodal maximum flow and global network parameters	computations per ROI	RFE	NA	No	713	random forest	5-fold cross-validation	No	0.888	0.93	0.838
Kong, Y. et al. 2018 - 1	sMRI	ABIDE I	182	78 (68/10)	104 (78/26)	146	36	14.54 (5.29) [NA]	15.87 (5.04) [NA]	NA	NA	NYU	No	Destrieux	NA	NA	NA	structural connectivity	correlation based on the difference in GM volume per ROI	NA	NA	selecting top features based on F-score	NA	No	3000	deep NN	10-fold cross-validation	No	0.9039	0.8437	0.9588
Lee, J. et al. 2021 - 1	rsfMRI	ABIDE I	1032	496 (NA/NA)	536 (NA/NA)	NA	NA	NA (NA) [NA]	NA (NA) [NA]	NA	NA	caltech, KKI, KUL, maxmul, NYU, OHSU, Olin, Pitt, SBL, SDSU, Stanford, TCD, UCLA, UM, USM, Yale	Yes	AAL	No	functional connectivity	Fisher's z-transform of correlation between pairs of mean time series of ROIs	NA	NA	NA	NA	upper triangular part of connectivity matrix	NA	No	NA	domain generalized model (NN)	5-fold cross-validation	No	0.6557	0.6423	0.6808
Li, H. et al. 2018 - 1	rsfMRI	ABIDE	113	48 (39/9)	65 (49/16)	88	25	13.8 (2) [NA]	15 (3.7) [NA]	107.6	109	UM	Yes	AAL	No	functional connectivity	Pearson's correlation between pairs of ROIs	NA	NA	NA	NA	off-diagonal triangular matrix	NA	Yes	NA	deep transfer learning neural network	5-fold cross-validation	No	0.672	0.689	0.676
Li, H. et al. 2018 - 2	rsfMRI	ABIDE	75	36 (34/2)	39 (33/6)	67	8	13.3 (3) [NA]	13.2 (1.8) [NA]	102.4	106.4	UCLA	Yes	AAL	No	functional connectivity	Pearson's correlation between pairs of ROIs	NA	NA	NA	NA	off-diagonal triangular matrix	NA	Yes	NA	deep transfer learning neural network	5-fold cross-validation	No	0.623	0.559	0.68
Li, H. et al. 2018 - 3	rsfMRI	ABIDE	61	38 (38/0)	23 (23/0)	61	0	24.6 (9) [NA]	22.3 (7.9) [NA]	99.7	115.5	USM	Yes	AAL	No	functional connectivity	Pearson's correlation between pairs of ROIs	NA	NA	NA	NA	off-diagonal triangular matrix	NA	Yes	NA	deep transfer learning neural network	5-fold cross-validation	No	0.704	0.725	0.67
Li, H. et al. 2018 - 4	rsfMRI	ABIDE	61	27 (25/2)	34 (29/5)	54	7	18 (5) [NA]	18.2 (5.1) [NA]	109.4	114.8	KUL	Yes	AAL	No	functional connectivity	Pearson's correlation between pairs of ROIs	NA	NA	NA	NA	off-diagonal triangular matrix	NA	Yes	NA	deep transfer learning neural network	5-fold cross-validation	No	0.683	0.654	0.706
Li, J. et al. 2021 - 1	rsfMRI	ABIDE	866	402 (NA/NA)	464 (NA/NA)	NA	NA	NA (NA) [NA]	NA (NA) [NA]	NA	NA	NYU, UM1, USM, UCLA1, Pitt, maxmul, Yale, KKI, TCD, Stanford, caltech, SDSU, Olin, UM2, KUL2, SBL, KUL1, OHSU, UCLA2, CMU	Yes	massive online dictionary learning	No	graphs based on functional connectivity	tangent space embedding method between pairs of mean time series of ROIs	NA	NA	NA	NA	NA	NA	No	NA	functional graph discriminative network (NN)	5-fold cross-validation	No	0.725	0.739	0.652
Li, Q. et al. 2019 - 1	rsfMRI and sMRI	ABIDE	864	409 (362/47)	455 (383/72)	745	119	17.43 (8.56) [NA]	17.35 (7.76) [NA]	106.72	111.45	caltech, CMU, KKI, KUL, maxmul, NYU, OHSU, Olin, Pitt, SBL, SDSU, Stanford, TCD, UCLA, UM, USM, Yale	Yes	NA, Talairach Daemon	No	homotopic interhemispheric functional connectivity	voxel-mirrored homotopic connectivity analysis and Fisher's z transform	corpus callosum volume	morphological processing per ROI	NA	NA	NA	NA	No	576	SVM	leave-one-site-out cross-validation	No	0.887	0.9	0.8666
Liang, Y. et al. 2022 - 1	rsfMRI	ABIDE	989	480 (422/58)	509 (418/91)	840	149	16.6 (8.2) [NA]	16.6 (7.3) [NA]	NA	NA	17	Yes	CC200	No	functional connectivity	Fisher's z transformed Peason's correlation coefficients between pairs of ROIs	NA	NA	NA	NA	selecting upper triangular part of FC matrix	NA	Yes	NA	MSA-DNN (NN)	leave-one-site-out cross-validation	No	0.672	0.722	0.619
Liang, Y. et al. 2021 - 1	rsfMRI	ABIDE	1072	511 (451/60)	561 (465/96)	916	156	16.7 (8.2) [NA]	17 (7.7) [NA]	NA	NA	caltech, CMU, KKI, KUL, maxmul, NYU, OHSU, Olin, Pitt, SBL, SDSU, Stanford, TCD, UCLA, UM, USM, Yale	Yes	CC200	No	functional connectivity	Pearson's correlation coefficient between the mean time series of pairs of ROIs	NA	NA	NA	NA	Kendall Rank correlation	NA	Yes	NA	T-CNNPL (CNN)	10-fold cross-validation	No	0.773	0.78	0.778
Liu, J. et al. 2020 - 1	rsfMRI	ABIDE I	871	403 (349/54)	468 (378/90)	727	144	17.07 (7.95) [NA]	16.84 (7.23) [NA]	NA	NA	17	Yes	AAL	Yes	functional connectivity	Pearson's correlation coefficient between pairs of successive non-overlapping windowed parts of ROI time series	NA	NA	NA	NA	multi-task feature selection method integrating elastic net and manifold regularization	NA	No	NA	multikernel SVM	10-fold cross-validation	No	0.768	0.725	0.799
Liu, R. et al. 2022 - 1	rsfMRI and sMRI	ABIDE I	1035	505 (NA/NA)	530 (NA/NA)	NA	NA	NA (NA) [NA]	NA (NA) [NA]	NA	NA	17	Yes	CC200, CC200	No	functional connectivity	Pearson's correlation between the time series of pairs of ROIs	GM and CSF volumes	morphological computations per ROI	NA	NA	NA	age, sex, and handedness	No	NA	multiheaded gated fusion model (NN)	10-fold cross-validation	No	0.711	0.719	0.701
Liu, Y. et al. 2020 - 1	rsfMRI	ABIDE	1054	506 (446/60)	548 (453/95)	899	155	16.59 (8.05) [NA]	16.86 (7.55) [NA]	NA	NA	caltech, CMU, KKI, KUL, maxmul, NYU, OHSU, Olin, Pitt, SBL, SDSU, Stanford, TCD, UCLA, UM, USM, Yale	Yes	CC200	No	functional connectivity	Pearson's correlation coefficient between the mean time series of pairs of ROIs	NA	NA	NA	NA	Extra-Trees (attention module)	NA	No	1935	SVM	10-fold cross-validation	No	0.722	0.688	0.754
Lu, Z. et al. 2021 - 1	rsfMRI	ABIDE	391	190 (170/20)	201 (158/43)	328	63	NA (NA) [7.13, 42.3]	NA (NA) [6.47, 39.4]	NA	NA	NYU, USM, UM1	Yes	AAL	No	functional connectivity	Pearson's correlation coefficient between the mean time series of pairs of ROIs	NA	NA	NA	NA	upper part of FC matrix and multi-output Takagi-Sugeno-Kang fuzzy inference system	NA	Yes	NA	DBN (NN)	5-fold cross-validation	No	0.686	0.671	0.7
Mastrovito, D. et al. 2018 - 1	rsfMRI	ABIDE I and II	118	64 (64/0)	54 (54/0)	118	0	31.93 (11.27) [18, 62]	31.5 (12.21) [18, 64]	NA	NA	USM, BNI	Yes	Power	No	effective connectivity	Bayesian networks	NA	NA	NA	NA	RFE	NA	No	868	SVM	inter-site cross-validation	No	0.83	0.75	0.89
Mishra, M. and Pati, U. 2021 - 1	sMRI	ABIDE I	50	26 (NA/NA)	24 (NA/NA)	NA	NA	NA (NA) [NA]	NA (NA) [NA]	NA	NA	NA	No	Desikan-Killiany	NA	NA	NA	surface features of right hemisphere	morphological computations	NA	NA	thresholding with Pearson's correlation coefficient	age, VIQ, and PIQ	No	NA	random forest	10-fold cross-validation	No	0.88	0.8077	0.9583
Mishra, M. and Pati, U. 2022 - 1	sMRI	ABIDE I	100	68 (NA/NA)	32 (NA/NA)	NA	NA	NA (NA) [NA]	NA (NA) [NA]	NA	NA	NA	No	Desikan-Killiany	NA	NA	NA	volumetric and morphometric features	computations per ROI	NA	NA	excluding highly correlated features according to Pearson's correlation coefficient	age, VIQ, and PIQ	No	NA	Extra Trees	20-fold cross-validation	No	0.81	0.8824	0.6562
Payabvash, S. et al. 2019 - 1	dMRI	the Sensory Neurodevelopment and Autism Program neuroimaging collection	47	14 (14/0)	33 (33/0)	47	0	8.9 (2.7) [8, 12]	10.0 (3.3) [8, 12]	NA	NA	NA	No	Desikan-Killiany	NA	NA	NA	NA	NA	Edge density	probabilistic tractography between ROIs	NA	NA	No	NA	random forest	stratified cross-validation	Yes	0.753	0.248	0.97
Peng, Liling and Liu, X. et al. 2022 - 1	rsfMRI	ABIDE	92	45 (36/9)	47 (36/11)	72	20	11.1 (2.3) [7, 15]	11.0 (2.3) [7, 15]	106.8	113.3	NYU	No	AAL	No	graph measures: connection weight, global typological information, and nodal typological information based on functional brain networks (functional connectivity matrices)	Pearson's correlation coefficient between the mean time series of pairs of ROIs	NA	NA	NA	NA	t-test with p<0.05	NA	No	NA	multi-kernel SVM	leave-one-out cross-validation	No	0.826	0.8444	0.8085
Peng, Liang et al. 2022 - 1	rsfMRI	ABIDE I and II	1029	485 (NA/NA)	544 (NA/NA)	NA	NA	NA (NA) [NA]	NA (NA) [NA]	NA	NA	NA	Yes	AAL	Yes	graphs that represent functional brain networks	Pearson's correlation coefficient between windowed mean time series of pairs of ROIs	NA	NA	NA	NA	upper triangular part of fully associated matrix	sex, age, gene	Yes	7503	GATE (G(NN))	5-fold cross-validation	No	0.6365	0.701	0.579
Prasad, P. et al. 2022 - 1	rsfMRI	ABIDE I	949	419 (NA/NA)	530 (NA/NA)	803	146	NA (NA) [NA]	NA (NA) [NA]	NA	NA	caltech, CMU, KKI, KUL, maxmul, NYU, OHSU, Olin, Pitt, SBL, SDSU, Stanford, TCD, UCLA, UM, USM, Yale	Yes	CC200	No	functional connectivity	Pearson's correlation coefficients between mean time series of pairs of ROIs	NA	NA	NA	NA	upper triangular part of functional connectivity matrix	NA	Yes	NA	MLP (NN)	10-fold cross-validation	No	0.7482	0.6733	0.8075
Qiao, J. et al. 2022 - 1	rsfMRI	ABIDE	157	82 (74/8)	75 (60/15)	134	23	19.53 (7.08) [NA]	16.12 (5.71) [NA]	NA	NA	NA	No	NA	Yes	functional connectivity	Pearson's correlation coefficients between pairs of (sliding) windowed mean time series of RSNs	NA	NA	NA	NA	upper triangular part	NA	No	NA	LSTM (R(NN))	10-fold cross-validation	No	0.8469	0.9813	0.875
Qin, C. et al. 2022 - 1	rsfMRI	ABIDE I	472	235 (235/0)	237 (237/0)	472	0	16.39 (6.52) [7.13, 34.46]	16.07 (5.72) [6.47, 31.78]	NA	NA	NA	Yes	CC200	Yes	a combination of features extracted by LASSO, HMM, and LSTM at different time scales	algorithms are applied to mean time series per ROI	NA	NA	NA	NA	RFE	NA	Yes	NA	1DCNN (NN)	a holdout set of 50 participants is used for testing, the rest for training	No	0.76	0.72	0.8
Rakhimberdina, Z. et al. 2020 - 1	rsfMRI	ABIDE	871	403 (NA/NA)	468 (NA/NA)	727	144	NA (NA) [NA]	NA (NA) [NA]	NA	NA	17	Yes	NA	No	graph signal processing features obtained from functional connectivity graphs	nodes correspond to subjects, edges carry a weight based on a correlation distance and phenotypic features	NA	NA	NA	NA	NA	sex, age, imaging site	No	NA	GNN	stratified 10-fold cross-validation	Yes	0.7313	0.76	0.69
Rakic, M. et al. 2020 - 1	rsfMRI and sMRI	ABIDE I	817	368 (NA/NA)	449 (NA/NA)	NA	NA	NA (NA) [NA]	NA (NA) [NA]	NA	NA	caltech, CMU, KKI, KUL, maxmul, NYU, OHSU, Olin, Pitt, SBL, SDSU, Stanford, TCD, UCLA, UM, USM, Yale	Yes	CC200, Destrieux	No	functional connectivity	Pearson's correlation coefficient between pairs of mean time series of ROIs	structural connectivity	volumetric correspondence of the gray matter between pairs of ROIs	NA	NA	upper triangular part followed by Fisher's score	NA	Yes	3000	autoencoder followed by MLP (NN)	10-fold cross-validation	Yes	0.8506	0.81	0.89
Ronicko, J. et al. 2020 - 1	rsfMRI	ABIDE I and II	600	300 (260/40)	300 (223/77)	483	117	11.87 (2.75) [6.41, 18]	11.85 (2.74) [6.36, 18.8]	105.48	111.15	NA	Yes	"Gordons", Harvard-Oxford, Diedrichsen	No	functional connectivity	Pearson's correlation coefficient between mean time series of pairs of ROIs	NA	NA	NA	NA	upper triangular part followed by conditional random forest	NA	No	NA	CNN	stratified 5-fold cross-validation	No	0.725	0.7167	0.7333
Saad, M. and Islam, S. 2019 - 1	dMRI	USC Multimodal Connectivity Database	92	51 (NA/NA)	41 (NA/NA)	NA	NA	NA (NA) [NA]	NA (NA) [NA]	NA	NA	UCLA	No	NA	NA	NA	NA	NA	NA	graph measures (e.g. assortativity and modularity) of connectivity matrices	computations per graph	PCA	NA	No	2	SVM	train test split of 19:4 (roughly 5:1)	No	0.75	0.8194	0.7
Saponaro, S. et al. 2022 - 1	sMRI	ABIDE I and II	1638	793 (793/0)	845 (845/0)	1638	0	15.2 (6.3) [6, 40]	15.6 (7) [6, 40]	NA	NA	26	Yes	Desikan–Killiany–Tourville	NA	NA	NA	thickness, volumes, and the mean and standard deviation of the thickness	morphological computations both globally and per ROI	NA	NA	NA	NA	No	221	RF	5-fold cross-validation	No	0.62	0.61	0.63
Sen, B. et al. 2018 - 1	rsfMRI and sMRI	ABIDE	1111	573 (NA/NA)	538 (NA/NA)	NA	NA	NA (NA) [NA]	NA (NA) [NA]	NA	NA	CMU, caltech, KKI, maxmul, NYU, Olin, OHSU, SDSU, NeuroIMAGE, Stanford, TCD, UCLA, KUL, UM, Pitt, USM, Yale	Yes	NA	No	spatiotemporal features	PCA and ICA	preprocessed subvolumes	autoencoder and CNN	NA	NA	NA	NA	Yes	NA	SVM	stratified train-test split of 70:30	No	0.6431	0.6	0.6832
Shen, M. et al. 2018 - 1	sMRI	in-house	236	159 (132/27)	77 (49/28)	181	55	3.1 (0.48) [2, 4]	3 (0.42) [2, 4]	NA	NA	University of California Davis	No	NA	NA	NA	NA	extra-axial CSF volume and total cerebral volume	morphological computations	NA	NA	NA	age, sex	No	4	SVM	cross-validation	No	0.78	0.84	0.65
Sherkatghanad, Z. et al. 2020 - 1	rsfMRI	ABIDE I	1035	505 (435/70)	530 (443/87)	878	157	17.1 (NA) [NA]	16.82 (NA) [NA]	NA	NA	caltech, CMU, KKI, KUL, maxmul, NYU, OHSU, Olin, Pitt, SBL, SDSU, Stanford, UCLA, UM, USM, Yale, TCD	Yes	CC400	No	functional connectivity	Pearson's correlation coefficient between pairs of the mean time series of ROIs	NA	NA	NA	NA	NA	NA	No	NA	CNN	10-fold cross-validation	No	0.7022	0.7746	0.6182
Shi, C. et al. 2022 - 1	rsfMRI	ABIDE	623	287 (254/33)	336 (264/72)	518	105	16.46 (5.64) [NA]	15.72 (5.07) [NA]	NA	NA	NYU, UCLA, Pitt, Yale, USM, UM, TCD, KUL	Yes	AAL	No	functional connectivity	correlation coefficient between pairs of the mean time series of ROIs	NA	NA	NA	NA	upper triangular part followed by clustering, minimum spanning tree construction and a ranking of subsets	NA	No	4005	SVM	cross validation of a train-test split of 70:30 repeated 10 times per site	No	0.8861	0.86	0.8164
Shi, C. et al. 2021 - 1	rsfMRI	ABIDE	353	159 (141/18)	194 (142/52)	283	70	16.91 (6.44) [NA]	16.29 (5.71) [NA]	NA	NA	NYU, USM, UM	Yes	AAL	No	functional connectivity	Pearson's correlation coefficient between the mean time series of pairs of ROIs which were later domain adapted	NA	NA	NA	NA	upper triangular part	NA	No	4005	SVM and novel domain adaptation method	5-fold cross-site-validation	No	0.7128	0.8173	0.604
Sidhu, G. 2019 - 1	rsfMRI	ABIDE	30	15 (NA/NA)	15 (NA/NA)	NA	NA	NA (NA) [NA]	NA (NA) [NA]	NA	NA	Stanford	No	NA	No	processed time series	locally linear embedding	NA	NA	NA	NA	Sequential Forward Selection	NA	No	NA	linear discriminant analysis	single-site train-test split of 2:1	No	0.7	0.6	0.8
Sidhu, G. 2019 - 2	rsfMRI	ABIDE	20	7 (NA/NA)	13 (NA/NA)	NA	NA	NA (NA) [NA]	NA (NA) [NA]	NA	NA	UM2	No	NA	No	processed time series	locally linear embedding	NA	NA	NA	NA	Sequential Forward Selection	NA	No	NA	linear discriminant analysis	single-site train-test split of 2:1	No	0.8	0.5	1.0
Song, Y. et al. 2019 - 1	rsfMRI	ABIDE	235	119 (101/18)	116 (97/19)	198	37	NA (NA) [7.5, 45.1]	NA (NA) [7.8, 56.2]	NA	NA	Stanford, KUL1, KUL2, Olin, Pitt, caltech	Yes	AAL	No	the metrics: modularity, global density, local density, distance, and node membership based on graphs representing functional connectivity	Pearson's correlation coefficient between mean time series of pairs of ROIs	NA	NA	NA	NA	RFE	NA	No	5	LDA	10-fold cross-validation	No	0.7489	0.7143	0.7845
Spera, G. et al. 2019 - 1	rsfMRI	ABIDE I	190	102 (102/0)	88 (88/0)	190	0	10.57 (1.31) [7.1, 13]	10.7 (1.34) [6.5, 12.9]	101.98	111.48	KKI, NYU, UCLA, UM	Yes	Harvard-Oxford	No	functional connectivity	Fisher's z-transformed Pearson's correlation coefficient between the mean time series of pairs of ROIs	NA	NA	NA	NA	half of the connectivity matrix	NA	No	5995	SVM	leave-one-site-out cross-validation	No	0.71	0.69	0.74
Squarcina, L. et al. 2021 - 1	sMRI	in-house	76	40 (36/4)	36 (28/8)	64	12	8.9 (3.5) [NA]	9.5 (3.4) [NA]	74	80.9	La Nostra Famiglia, Scientific Institute IRCCS, Pasiandi Prato, Udine, Italy	No	Desikan-Killiany	NA	NA	NA	average cortical thickness normalized to cortical volume	computation of the shortest distance between a vertex and the complementary surface	NA	NA	greedy forward-feature selection	NA	No	8	SVM	leave-one-out cross-validation	No	0.842	0.8	0.889
Subah, F. et al. 2021 - 1	rsfMRI	ABIDE	866	402 (NA/NA)	464 (NA/NA)	NA	NA	NA (NA) [NA]	NA (NA) [NA]	NA	NA	caltech, CMU, KKI, KUL, maxmul, NYU, OHSU, Olin, Pitt, SBL, SDSU, Stanford, TCD, UCLA, UM, USM, Yale	Yes	BASC	No	functional connectivity	tangent space embedding	NA	NA	NA	NA	lower triangular part	NA	No	7381	DNN (NN)	stratified 5-fold cross-validation	No	0.8788	0.903	0.8578
Sun, J. et al. 2021 - 1	rsfMRI	ABIDE	62	31 (28/3)	31 (26/5)	54	8	12.77 (2.06) [NA]	12.74 (1.52) [NA]	NA	NA	UCLA	No	NA	No	mean z-values of ROIs based on RSNs	ICA and normalization	NA	NA	NA	NA	NA	NA	No	NA	RBF-SVM	leave-one-out cross-validation	No	0.887	0.774	1.0
Supekar, K. et al. 2022 - 1	rsfMRI	ABIDE	834	419 (368/51)	415 (340/75)	708	126	13.9 (6.6) [5.2, 42]	14.9 (5.9) [5.9, 40]	105	112	14	Yes	Brainnetome	Yes	time-series per ROI	computation of the mean per ROI	NA	NA	NA	NA	NA	gender, site, and age	Yes	NA	stDNN (NN)	5-fold cross-validation	No	0.7818	0.821	0.7422
Tang, M. et al. 2020 - 1	rsfMRI	ABIDE I	1035	505 (NA/NA)	530 (NA/NA)	NA	NA	NA (NA) [NA]	NA (NA) [NA]	NA	NA	17	Yes	AAL	No	functional connectivity and multichannel correlation matrix	correlation between the mean time series of pairs of ROIs and between fMRI data and ROI time series	NA	NA	NA	NA	upper triangular part	NA	Yes	NA	NN	multi-site train-test split of 900:135	No	0.7401	0.9505	0.5396
Wang, C. et al. 2019 - 1	rsfMRI	ABIDE I and II	531	255 (225/30)	276 (230/46)	455	76	17.03 (NA) [NA]	17.31 (NA) [NA]	NA	NA	caltech, KUL, NYU, OHSU, Olin, Pitt, SBL, SDSU, USM, Yale, NYU	Yes	Clements et al. (2018)	No	functional connectivity	z-transformed Pearson's correlation coefficicients between mean time series of pairs of ROIs	NA	NA	NA	NA	lower triangular part and SVM-RFE	NA	No	148	linear SVM	10-fold cross-validation	No	0.906	0.9062	0.9058
Wang, C. 2021 - 1	rsfMRI	ABIDE	857	416 (361/55)	441 (367/74)	728	129	15.21 (NA) [NA]	15.61 (NA) [NA]	NA	NA	caltech, KUL, NYU, OHSU, Olin, Pitt, SBL, SDSU, USM, Yale, KKI, Stanford, UCLA, UM, NYU	Yes	AAL	No	functional connectivity matrices	Pearson's correlation coefficient between mean time series of pairs of ROIs	NA	NA	NA	NA	lower triangular part followed by PCA	NA	Yes	NA	SVM	10-fold cross-validation	No	0.8444	0.8539	0.8057
Wang, H. et al. 2022 - 1	rsfMRI	ABIDE	184	79 (68/11)	105 (79/26)	147	37	14.51 (6.23) [NA]	15.8 (3.23) [NA]	NA	NA	NYU	No	AAL	Yes	functional connectivity	temporally constrained multiset canonical correlation analysis	NA	NA	NA	NA	t-test	NA	No	NA	SVM	5-fold cross-validation	No	0.7081	0.6556	0.7417
Wang, J. et al. (2) 2019 - 1	rsfMRI	ABIDE	183	78 (67/11)	105 (79/26)	146	37	NA (NA) [NA]	NA (NA) [NA]	NA	NA	NYU	No	AAL	No	functional connectivity and high-order functional connectivity	Pearson's correlation coefficient between the mean time series of pairs of ROIs and high-level correlation between correlation feature vectors	NA	NA	NA	NA	upper triangular part and t-test	NA	No	600	sparse multiview task-centralized ensemble	10-fold nested cross-validation	Yes	0.726	0.79	0.64
Wang, J. et al. (2) 2019 - 2	rsfMRI	ABIDE	96	42 (35/7)	54 (37/17)	72	24	NA (NA) [NA]	NA (NA) [NA]	NA	NA	UM1	No	AAL	No	functional connectivity and high-order functional connectivity	Pearson's correlation coefficient between the mean time series of pairs of ROIs and high-level correlation between correlation feature vectors	NA	NA	NA	NA	upper triangular part and t-test	NA	No	600	sparse multiview task-centralized ensemble	10-fold nested cross-validation	Yes	0.714	0.743	0.677
Wang, J. et al. 2019 - 1	rsfMRI	ABIDE	388	188 (168/20)	200 (157/43)	325	63	NA (NA) [7.13, 42.3]	NA (NA) [6.47, 39.4]	NA	NA	NYU, USM, UM1	Yes	AAL	No	functional connectivity and high-order functional connectivity	Pearson's correlation coefficient between the mean time series of pairs of ROIs and high-level correlation between correlation feature vectors	NA	NA	NA	NA	multi-output Takagi-Sugeno-Kang fuzzy system	NA	No	300	SVM	nested five-fold cross-validation	No	0.6526	0.7905	0.4253
Wang, N. et al. 2022 - 1	rsfMRI	ABIDE I and II	609	280 (242/38)	329 (257/72)	499	110	17.09 (8.14) [NA]	17.45 (8.26) [NA]	NA	NA	21	Yes	BASC	No	functional connectivity	Pearson's correlation coefficient between the mean time series of pairs of ROIs	NA	NA	NA	NA	similarity-driven multi-view linear reconstruction and nested SVD	NA	No	78	SVM	leave-one-out cross-validation	No	0.6842	0.7005	0.6364
Wang, Y. et al. 2020 - 1	rsfMRI	ABIDE	949	419 (NA/NA)	530 (NA/NA)	803	146	NA (NA) [NA]	NA (NA) [NA]	NA	NA	17	Yes	CC200, AAL, Dosenbach	No	functional connectivity	Pearson's correlation coefficient between the mean time series of pairs of ROIs	NA	NA	NA	NA	lower triangular part	NA	Yes	NA	MLP (NN)	10-fold cross-validation	Yes	0.7452	0.8069	0.6671
Wong, E. et al. 2018 - 1	rsfMRI	ABIDE I	871	403 (NA/NA)	468 (NA/NA)	NA	NA	NA (NA) [NA]	NA (NA) [NA]	NA	NA	20	Yes	Harvard-Oxford	No	functional connectivity under an affine-invariant Riemannian mapping	Pearson's correlation between the mean time series of pairs of ROIs	NA	NA	NA	NA	upper triangular part	NA	No	6205	logistic regression	10-fold cross-validation	No	0.711	0.838	0.585
Xiao, Z. et al. 2019 - 1	rsfMRI	ABIDE II	198	117 (93/24)	81 (57/24)	150	48	9.32 (5.62) [5.22, 11.99]	9.67 (5.31) [5.88, 11.95]	107.87	109.4	NYU, GU, KKI	Yes	NA	No	RSNs	ICA and min-max normalization	NA	NA	NA	NA	NA	NA	Yes	NA	stacked autoencoder (NN)	[11, 33, 66, 99, 198]-fold cross-validation	No	0.9626	0.9803	0.9362
Xing, X. et al. 2018 - 1	rsfMRI	ABIDE I	1096	527 (NA/NA)	569 (NA/NA)	NA	NA	NA (NA) [NA]	NA (NA) [NA]	NA	NA	17	Yes	AAL	No	functional connectivity	Pearson's correlation coefficient between the mean time series of pairs of ROIs	NA	NA	NA	NA	NA	NA	Yes	NA	CNN with element-wise filters (NN)	5-fold cross-validation	No	0.6688	0.6644	0.704
Xu, G. et al. 2022 - 1	rsfMRI	ABIDE	963	468 (410/58)	495 (404/91)	814	149	16.7 (8.2) [NA]	16.8 (7.3) [NA]	NA	NA	17	Yes	CC200	Yes	dynamic functional connectivity	Fisher's z-transformed Pearson's correlation coefficient between the windowed mean time series of pairs of ROIs	NA	NA	NA	NA	NA	NA	Yes	4860	DNN	5-fold cross-validation	No	0.677	0.702	0.623
Yamin, M. et al. 2020 - 1	rsfMRI	UCLA Multimodal Connectivity Database	79	42 (NA/NA)	37 (NA/NA)	NA	NA	NA (NA) [NA]	NA (NA) [NA]	NA	NA	UCLA	No	Power et al. (2011)	No	the distance to clusters of manifolds based on functional connectivity	log Euclidean distance, K-means clustering, and Pearson's correlation coefficient between the mean time series of pairs of ROIs	NA	NA	NA	NA	NA	NA	No	4	SVM	5-fold cross-validation	No	0.6582	0.7143	0.5946
Yang, C. et al. 2021 - 1	rsfMRI	ABIDE I	871	403 (NA/NA)	468 (NA/NA)	727	144	NA (NA) [NA]	NA (NA) [NA]	NA	NA	NA	Yes	Harvard-Ofxord	No	constrained functional connectivity	Pearson's correlation coefficient between the mean time series of pairs of ROIs	NA	NA	NA	NA	upper triangular part, two-sample t-test, and LASSO	NA	Yes	NA	graph attention network and MLP (NN)	10-fold cross-validation	No	0.724	0.7115	0.75
Yang, M. et al. 2021 - 1	rsfMRI	ABIDE I	184	79 (68/11)	105 (79/26)	147	37	14.52 (6.97) [NA]	15.81 (6.25) [NA]	107.91	113.15	NYU	No	NA	No	subject-specific BFN spatial maps	ICA and dual regression	NA	NA	NA	NA	NA	NA	Yes	NA	3D CNN with channel-wise attention mechanism	10-fold cross-validation	No	0.7772	0.7848	0.7714
Yang, R. et al. 2021 - 1	sMRI	ABIDE	58	30 (NA/NA)	28 (NA/NA)	NA	NA	NA (NA) [NA]	NA (NA) [NA]	NA	NA	NYU	No	NA	NA	NA	NA	sMRI images	unspecified processing	NA	NA	NA	NA	Yes	NA	CNN	stratified 10-fold cross-validation	No	0.838	0.853	0.823
Yang, X. et al. 2020 - 1	rsfMRI	ABIDE	1035	505 (NA/NA)	530 (NA/NA)	878	157	NA (NA) [NA]	NA (NA) [NA]	NA	NA	caltech, CMU, KKI, KUL, maxmul, NYU, OHSU, Olin, Pitt, SBL, SDSU, Stanford, TCD, UCLA, UM, USM, Yale	Yes	CC400	No	functional connectivity	Pearson's correlation coefficient between the mean time series of pairs of ROIs	NA	NA	NA	NA	upper triangular part	NA	No	77028	MLP (NN)	5-fold cross-validation	No	0.7527	0.7406	0.7642
Yi, T. et al. 2022 - 1	sMRI	in-house	41	24 (18/6)	17 (12/5)	30	11	2.6908 (0.61) [NA]	2.9117 (0.655) [NA]	NA	NA	NA	No	AAL	NA	NA	NA	global and local graph metrics based on structural connectivity	Jensen-Shannon divergence similarity estimation between pairs of ROIs	NA	NA	Student's t-test	NA	No	NA	SVM	leave-one-out cross-validation	No	0.9459	0.9411	0.95
Yin, W. et al. 2022 - 1	rsfMRI	ABIDE I	871	403 (NA/NA)	468 (NA/NA)	NA	NA	NA (NA) [NA]	NA (NA) [NA]	NA	NA	NA	Yes	Power	No	functional connectivity	Pearson's correlation coefficient between the mean time series of pairs of ROIs	NA	NA	NA	NA	NA	NA	Yes	600	MLP (NN)	5-fold cross-validation	No	0.872	0.899	0.803
Yuan, D. et al. 2019 - 1	rsfMRI	ABIDE	216	83 (NA/NA)	133 (NA/NA)	167	49	NA (NA) [NA]	NA (NA) [NA]	NA	NA	NYU, UCLA1, KKI, Yale	Yes	NA	No	functional connectivity	Pearson's correlation coefficients between the mean time series of pairs of ROIs	NA	NA	NA	NA	t-test and elastic net	NA	No	27	SVM	10-fold cross-validation and oversampling of underrepresented group	No	0.6662	0.5663	0.7293
Zhang, Fan et al. 2018 - 1	dMRI	Center for Autism Research, Children's Hospital of Philadelphia	149	70 (70/0)	79 (79/0)	149	0	11 (2.6) [NA]	11.1 (2.7) [NA]	NA	NA	NA	No	own	NA	NA	NA	NA	NA	FA, MD, and the minimum, mean, and maximum of FA and MD for each fibre cluster	computations per cluster of white matter tracts	signal-to-noise ratio coefficient	NA	No	NA	SVM	10-fold cross-validation	No	0.7833	0.841	0.7286
Zhang, Fangyu et al. 2022 - 1	rsfMRI	ABIDE I	1035	505 (NA/NA)	530 (NA/NA)	878	157	NA (NA) [NA]	NA (NA) [NA]	NA	NA	17	Yes	CC400	No	functional connectivity	Pearson's correlation coefficient between the mean time series of pairs of ROIs	NA	NA	NA	NA	difference between step distribution curves and upper triangular part	NA	No	3170	MLP (NN)	10-fold cross-validation	No	0.7812	0.7788	0.7834
Zhang, J. et al. 2022 - 1	rsfMRI	ABIDE I	1035	505 (NA/NA)	530 (NA/NA)	878	157	NA (NA) [NA]	NA (NA) [NA]	NA	NA	caltech, CMU, KKI, KUL, maxmul, NYU, OHSU, Olin, Pitt, SBL, SDSU, Stanford, TCD, UCLA, UM, USM, Yale	Yes	CC200	No	functional connectivity	Pearson's correlation coefficient between the mean time series of pairs of ROIs	NA	NA	NA	NA	upper triangular part and F-score	NA	No	2000	autoencoder and single-layer perceptron (NN)	10-fold cross-validation	No	0.709	0.707	0.755
Zhang, Li et al. 2021 - 1	rsfMRI	ABIDE	474	221 (199/22)	253 (201/52)	400	74	16.47 (5.82) [NA]	16.15 (5.18) [NA]	NA	NA	NYU, UM, UCLA, USM, KUL	Yes	Harvard-Oxford	No	low-rank representation of functional connectivity	Pearson's correlation coefficient between the mean time series of pairs of ROIs	NA	NA	NA	NA	lower triangular part	NA	No	NA	GCN (NN)	cross-site train-test split	No	0.7353	0.7872	0.7154
Zhang, Liangliang et al. 2020 - 1	rsfMRI	ABIDE I	47	21 (21/0)	26 (26/0)	47	0	25.2 (4.9) [NA]	25.3 (6.3) [NA]	107.9	113.1	USM	No	AAL	No	sample entropy	the distance between mean time series of ROIs over time	NA	NA	NA	NA	two-sample t-test	NA	No	NA	SVM	leave-one-out cross-validation	No	0.7872	0.7619	0.8077
Zhang, M. et al. 2020 - 1	rsfMRI and sMRI	IMPAC	1127	537 (NA/NA)	590 (NA/NA)	NA	NA	NA (NA) [NA]	NA (NA) [NA]	NA	NA	NA	Yes	MSDL	No	singular values of functional connectivity matrix per ROI	SVD	volume, surface area, thickness	Desikan protocol	NA	NA	NA	NA	No	NA	MMDL (NN)	8-fold cross-validation	Yes	0.69	0.79	0.689
Zhang, Y. et al. 2021 - 1	rsfMRI	ABIDE	50	23 (NA/NA)	27 (NA/NA)	NA	NA	NA (NA) [NA]	NA (NA) [NA]	NA	NA	NA	No	NA	No	functional connectivity	function connections between pairs of ROIs	NA	NA	NA	NA	upper triangular part, t-test, and maximum correlation methods	NA	No	NA	SVM	5-fold cross-validation	No	0.8971	0.8755	0.92
Zhang, Z. et al. 2020 - 1	dMRI	ABIDE II	52	26 (26/0)	26 (26/0)	52	0	38.15 (16.18) [NA]	40 (15.35) [NA]	109.31	111.27	BNI	No	brain connectome	NA	NA	NA	NA	NA	whole-brain fibre density, fibre bundle cross section, and a combination of the former and the latter	fixel-based analysis	a combination of the t-test, recursive feature elimination and LASSO	NA	No	NA	SVM	3-fold cross-validation	No	0.73	0.72	0.73
Zhao, F. et al. 2018 - 1	rsfMRI	ABIDE	100	54 (47/7)	46 (40/6)	87	13	10.7 (2.28) [NA]	11.22 (2.34) [NA]	109.41	114.2	NYU	No	AAL	No	multi-level functional connectivity	Pearson's correlation coefficient between the mean time series of pairs of ROIs which is repeated on the resulting correlations for higher orders	NA	NA	NA	NA	lower triangular part and LASSO	NA	No	NA	SVM	10-fold cross-validation	Yes	0.81	0.82	0.8
Zhao, F. et al. 2020 - 1	rsfMRI	ABIDE	92	45 (36/9)	47 (36/11)	72	20	11.1 (2.3) [NA]	11 (2.3) [NA]	106.8	113.3	NYU	No	AAL	Yes	(central moments of) multi-level dynamic functional connectivity	Pearson's correlation coefficient between the (sliding) windowed mean time series of pairs of ROIs which is repeated on the resulting correlations for higher orders	NA	NA	NA	NA	lower triangular part, two-sample t-test, and LASSO	NA	No	NA	SVM	6-fold cross-validation	Yes	0.83	0.82	0.84
Zhao, F. et al. 2022 - 1	rsfMRI	ABIDE	92	45 (36/9)	47 (36/11)	72	20	11.1 (2.3) [NA]	11 (2.3) [NA]	106.8	113.3	NYU	No	AAL	Yes	high- and low order dynamic functional connectivity between and inside of resting-state networks	Pearson's correlation coefficient between the (sliding) windowed mean time series of pairs of ROIs which is repeated on the resulting correlations for higher orders	NA	NA	NA	NA	lower-triangular part, two-sample t-test, and LASSO	NA	No	NA	SVM	5-fold cross-validation	No	0.81	0.78	0.83
Zhao, M. et al. 2022 - 1	rsfMRI	ABIDE	1522	743 (645/98)	779 (585/194)	1230	292	16.6 (9.1) [NA]	16.2 (8.4) [NA]	NA	NA	NA	Yes	NA	No	time series of independent components and functional connectivity	independent component analysis and Pearson's correlation coefficient between the mean time series of pairs of individual components	NA	NA	NA	NA	upper triangular part	NA	Yes	NA	convolutional recurrent neural network with attention module (NN)	10-fold cross-validation	No	0.724	0.742	0.705
Zu, C. et al. 2019 - 1	rsfMRI	ABIDE	92	45 (NA/NA)	47 (NA/NA)	NA	NA	NA (NA) [NA]	NA (NA) [NA]	NA	NA	NYU	No	AAL	No	functional connectivity of learned hypergraph subnetworks	Pearson's correlation coefficient	NA	NA	NA	NA	NA	NA	No	NA	STM	10-fold cross-validation	No	0.8765	0.8778	0.8766
	{d, rsf, s}MRI: {diffusion, resting-state functional, structural} magnetic resonance imaging			ASD: autism spectrum disorder, NASD: number of individuals with ASD	HC: healthy controls, NHC: number of healthy controls	Nm: number of males included in whole study	Nf: numer of females included in whole study	std: standard deviation		FIQ: functional intelligence quotient		BNI: Barrow Neurological Institute, ETH: ETH Zürich, GU: Georgetown University,	EMC: Erasmus Medical Center, IU: Indiana University, IP: Institut Pasteur and Robert Debré Hospital	AAL: automated anotmical labelling, BASC: bootstrap analysis of stable clusters, CC: Craddock		BFN: brain functional networks, BOLD: blood-oxygen-level dependent, DMN: default mode network	CNN: convolutional neural network, FC: functional connectivity, {I, P}CA: {independent, principal} component analysis		{G, W}M: {gray, white} matter	FA: fractional anisotropy, JHU: Johns Hopkins University, MD: mean diffusivity		ANOVA: analysis of variance, KNN: K-nearest neighbors, RFE: recursive feature elimination, SVM: support vector machine	{f, v, p IQ}: {functional, verbal, performance} IQ			{A, C, D, R}NN: {artificial, convolutional, deep, recurrent} neural network, DBN: deep belief network
				(m/f): (male/female)								caltech: California Institute of Technology, CMU: Carnegie Mellon University, KKI: Kennedy Krieger Institute	UCD: University of California Davis, Umiami: University of Miami	Dos: Dosenbach, MSDL: multi-subject dictionary learning, SRI24: it's a name (abbreviation not found)		FFT: fast Fourier transform, LASSO: least absolute shrinkage and selector operator, HMM: hidden Markov model	PSD: power spectral density, SVD: singular value decomposition									GCN: graph convolutional network, LDA: linear discriminant analysis, LSTM: long-short term memory
												KUL: University of Leuven, maxmul: Ludwig Maximilians University Munich				LSTM: long-short term memory, ROI: region of interest, RSN: resting-state network, SURF: see paper.										MLP: multi-layer perceptron, RBF: radial basis function, RF: random forest, SV{C,M}: support vector {machine, classifier}
												NYU: NYU Langone Medical Center, OHSU, Oregon Health and Science University, Olin: Olin, Institute of Living at Hartford Hospital
												Pitt: University of Pittsburgh School of Medicine, SBL: Social Brain Lab Groningen, SDSU: San Diego State University
												TCD: Trinity Centre for Health Sciences, UCLA: University of California, Los Angeles,

## Sheet: B2
The Diagnosis of ASD with MRI: a Systematic Review and Meta-analysis
Quality Assessment of Diagnostic Accuracy Studies 2 - QUADAS-2
QUADAS-2 reference: Whiting PF, Rutjes AW, Westwood ME, Mallett S, Deeks JJ, Reitsma JB, Leeflang MM, Sterne JA, Bossuyt PM; QUADAS-2 Group. QUADAS-2: a revised tool for the quality assessment of diagnostic accuracy studies. Ann Intern Med. 2011 Oct 18;155(8):529-36. doi: 10.7326/0003-4819-155-8-201110180-00009. PMID: 22007046.
CRA: concerns regarding applicability
	Patient selection							Index test					Reference standard					Flow and timing
	Risk of Bias					CRA		Risk of Bias				CRA	Risk of Bias				CRA	Risk of Bias
Reference	Description	Was a consecutive or random sample of patients enrolled?	Did the study avoid inappropriate exclusions?	Did the study avoid potential comorbid cases?	Could the selection of patients have introduced bias?	Describe the sample characteristics and criteria.	Level of concern about patients not matching the review question.	Description	Was more validation than just a same-site train/validation/test split used to avoid overfitting?	Was the number of features smaller than the number of participants?	Could the conduct or interpretation of the index test have introduced bias?	Level of concern about the index test, its conduct, or interpretation differing from the review question.	Description	Is the reference standard likely to correctly classify the target condition?	Were the reference standard results interpreted without knowledge of the index test?	Could the reference standard, its conduct, or its interpretation have introduced bias?	Is there concern that the target condition as defined by the reference standard does not match the review question?	Description	Did all patients receive a reference standard?	Did patients receive the same reference standard?	Were all patients included in the analysis	Could the patient flow have introduced bias?
Aghdam, M. et al., 2018	From ABIDE I&II, patients between 5 and 10 years of age from sites acquiring between 160 and 180 time points were selected.	Unclear	No	Unclear	Unclear	Data was obtained from ABIDE I & II. Sites from ABIDE I: NYU, Stanford, SDSU. Sites from ABIDE II: EMC, SDSU, NYU1, NYU2. A total of 185 participants were included of which 116 with ASD and 69 healthy controls. No information on the sex distribution of participants was provided. The age range among all participants is [5, 10]. The age is expressed in years.	Low	The functional features are statically obtained from ROIs specified by the AAL atlas. The time series per ROI were obtained through ROI averaging. The structural features are GM and WM volumes obtained with the AAL atlas through not specified processing. This resulted in 348 features. Classification was performed using DBN depth 3 (NN). Training and testing was performed using 10-fold cross-valid…	Yes	No	Unclear	Low	No information on the reference standard was provided in this paper explicitly, however a reference to ABIDE I & II is provided.	Yes	Yes	Low	Low	No information on the time interval or interventions has been provided, but a reference to ABIDE I & II is provided. All patients that met the inclusion critera were selected.	Yes	Unclear	Yes	Low
Aghdam, M. et al., 2019	From ABIDE I&II, patients between 5 and 10 years of age were selected.	Unclear	Unclear	Unclear	Unclear	Data was obtained from ABIDE I & II. Sites from ABIDE I: Pitt, Olin, OHSU, SDSU, USM, KKI, NYU, Stanford, UCLA. Sites from ABIDE II: EMC, GU, IP, KKI, NYU1, NYU2, OHSU, SDSU, TCD, UCLA, USM. A total of 459 participants were included of which 210 with ASD and 249 healthy controls. Included are 171 males with ASD, 39 females with ASD, 160 healthy control males, and 89 healthy control females. The a…	Low	Experiment 1 : Features were extracted using AI. A CNN was used to extract features from time concatenated slices processed with FFT and maximum frequency selection per voxel. The number of features is not specified. Classification was performed using an ensemble of CNN. Training and testing was performed using 10-fold cross-validation. Experiment 2 : Features were extracted using AI. A CNN was u…	Yes	Unclear	Unclear	Low	Experiment 1 : No information on the reference standard was provided in this paper explicitly, however a reference to ABIDE I is provided. Experiment 2 : No information on the reference standard was provided in this paper explicitly, however a reference to ABIDE II is provided. Experiment 3 : No information on the reference standard was provided in this paper explicitly, however a reference to AB…	Yes	Yes	Low	Low	Experiment 1 : No information on the time interval or interventions has been provided, but a reference to ABIDE I is provided. All patients that met the inclusion critera were selected. Experiment 2 : No information on the time interval or interventions has been provided, but a reference to ABIDE II is provided. All patients that met the inclusion critera were selected. Experiment 3 : No informat…	Yes	Unclear	Yes	Low
Ahammed, S. et al., 2021	From the selected sites all patients were selected	Unclear	Yes	Unclear	Unclear	Data was obtained from ABIDE I. The site caltech is selected. A total of 38 participants were included of which 19 with ASD and 19 healthy controls. The sex distribution was not specified for the ASD group and healthy control group, but over the whole sample: 30 males and 8 females. No information on the age of the subjects was provided.	Low	Experiment 1 : The functional features are statically obtained from ROIs specified by no reported atlas. The SURF features were obtained through point locations. Features were selected with KNN and bag of features. This resulted in 4974950 features. Classification was performed using SVM. Training and testing was performed using 70/30 train test split. Experiment 2 : The functional features are s…	No	No	High	Low	Experiment 1 : No information on the reference standard was provided in this paper explicitly, however a reference to ABIDE I is provided. Experiment 2 : No information on the reference standard was provided in this paper explicitly, however a reference to ABIDE I is provided.	Yes	Yes	Low	Low	Experiment 1 : No information on the time interval or interventions has been provided, but a reference to ABIDE I is provided. All patients that met the inclusion critera were selected. Experiment 2 : No information on the time interval or interventions has been provided, but a reference to ABIDE I is provided. All patients that met the inclusion critera were selected.	Yes	Unclear	Yes	Low
Ahmed, R. et al., 2020	Patients are taken from the site NYU of ABIDE (I or II is not specified), there is no information on selection criteria. Therefore it is assumed that all patients of the site were inlcuded.	Unclear	Yes	Unclear	Unclear	Data was obtained from ABIDE. The site NYU is selected. A total of 184 participants were included of which 79 with ASD and 105 healthy controls. The sex distribution was not specified for the ASD group and healthy control group, but over the whole sample: 149 males and 35 females. Only the average age is specified (15.25) which says nothing about the spread or matching of the groups. No informati…	Low	Features were extracted using AI. A Restricted Boltzmann Machine was used to extract features from preprocessed images. The number of features is not specified. Classification was performed using SVM. Training and testing was performed using grid-search cross-validation.	Yes	Unclear	Unclear	Low	No information on the reference standard was provided in this paper explicitly, however a reference to ABIDE is provided.	Yes	Yes	Low	Low	No information on the time interval or interventions has been provided, but a reference to ABIDE is provided. All patients that met the inclusion critera were selected.	Yes	Unclear	Yes	Low
Al-Hiyali, M. et al., 2021	As an experiment on multi-class classification was also performed, patients are selected according to the DSM-4 criteria of 3 disorders on the ASD spectrum: ASD, APD, PDD-NOS. Then, for binary classifcation only the ASD group was selected.	Unclear	No	Unclear	Unclear	Data was obtained from ABIDE. The sites NYU, SBL, SDSU, Yale are selected. A total of 72 participants were included of which 36 with ASD and 36 healthy controls. No information on the sex distribution of participants was provided. No information on the age of the subjects was provided.	Low	The functional features are dynamically obtained from ROIs specified by the AAL atlas. The wavelet coherence of BOLD signal coming from top-ranked nodes were obtained through PSD estimation per ROI and testing for statistical relevance using ANOVA. Features were selected with ANOVA to distinguish between ROIs. This resulted in 150528 features. Classification was performed using CNN. Training and …	Yes	No	Unclear	Low	No information on the reference standard was provided in this paper explicitly, however a reference to ABIDE is provided.	Yes	Yes	Low	Low	No information on the time interval or interventions has been provided, but a reference to ABIDE is provided. All patients that met the inclusion critera were selected.	Yes	Yes	Yes	Low
Al-Hiyali, M. et al., 2022	The used dataset is ABIDE. No selection criteria within ABIDE.	Unclear	Yes	Unclear	Unclear	Data was obtained from ABIDE. The sites SDSU, Stanford, UM, KKI, KUL1, KUL2, SBL, TCD, caltech, CMU, maxmul, NYU, OHSU, Olin, Pitt, UCLA, USM, Yale are selected. A total of 1035 participants were included of which 505 with ASD and 530 healthy controls. No information on the sex distribution of participants was provided. No information on the age of the subjects was provided.	Low	The functional features are obtained with the AAL atlas. The principal wavelet component maps were obtained through wavelet coherence and SVD. Features were selected with ANOVA-SVM to extract top brain-node pairs. Classification was performed using CNN. Training and testing was performed using 10-fold cross-validation.	Yes	Unclear	Unclear	Low	No information on the reference standard was provided in this paper explicitly, however a reference to ABIDE is provided.	Yes	Yes	Low	Low	No information on the time interval or interventions has been provided, but a reference to ABIDE is provided. All patients that met the inclusion critera were selected.	Yes	Unclear	Yes	Low
Bhaumik, R. et al., 2018	Patients were selected from ABIDE. The paper mentions demographics of the individuals satisfying inclusion criteria, but it is not clear what the criteria are.	Unclear	Unclear	Yes	Unclear	Data was obtained from ABIDE. The sites NYU, Stanford, Olin, KKI, SDSU, Pitt are selected. A total of 372 participants were included of which 167 with ASD and 205 healthy controls. Included are 145 males with ASD, 22 females with ASD, 159 healthy control males, and 46 healthy control females. The mean age of the ASD group is 13.4 with a standard deviation of 5.1. The mean age of the healthy contr…	Low	The functional features are statically obtained from ROIs specified by the Brodmann atlas. The functional connectivity were obtained through bivariate correlations. Features were selected with Elastic Net. The number of features is not specified. Classification was performed using SVM. Training and testing was performed using leave-one-site-out cross-validation.	Yes	Unclear	Unclear	Low	No information on the reference standard was provided in this paper explicitly, however a reference to ABIDE is provided.	Yes	Yes	Low	Low	No information on the time interval or interventions has been provided, but a reference to ABIDE is provided. All patients that met the inclusion critera were selected.	Yes	Unclear	Yes	Low
Bi, X. et al., 2020	A subset of individuals with Asperger is selected from ABIDE. There are no further selection criteria described, but the Asperger group and healthy control group are matched based on gender and age.	Unclear	Unclear	Unclear	Unclear	Data was obtained from ABIDE. The site selected is not specified. A total of 135 participants were included of which 63 with Asperger Syndrome (AS) AS and 72 healthy controls. Included are 54 males with AS, 9 females with AS, 57 healthy control males, and 15 healthy control females. The mean age of the AS group is 13.62 with a standard deviation of 5.5. The mean age of the healthy control group i…	Low	The functional features are statically obtained from ROIs specified by the AAL atlas. The graph-based measures (clustering coefficient, local efficiency, shortest paths and degree) based on functional connectivity between ROIs were obtained through Pearson's correlation. Features were selected with incorrect discriminant rate of random selection of feature subset. This resulted in 200 features. C…	No	No	High	Low	Individuals with Asperger are diagnosed with ADOS-G. As AS on the spectrum of ASD, there is no concern regarding applicability	Yes	Yes	Low	Low	No information on the time interval or interventions has been provided, but a reference to ABIDE is provided. All patients that met the inclusion critera were selected.	Yes	Yes	Yes	Low
Bilgen, I. et al., 2020	Patients were taken from ABIDE without further specification.	Unclear	Unclear	Unclear	Unclear	Data was obtained from ABIDE. The site is not specified. A total of 200 participants were included of which 100 with ASD and 100 healthy controls. No information on the sex distribution of participants was provided. No information on the age of the subjects was provided.	Low	The structural features are connectional network of cortical morphology obtained with the Desikan-Killiany atlas through the absolute distance between average maximum principal curvatures of ROIs. Features were selected with univariate chi-square statistical test. The number of features is not specified. Classification was performed using Gradient boosting. Training and testing was performed usin…	No	Unclear	High	Low	No information on the reference standard was provided in this paper explicitly, however a reference to ABIDE is provided.	Yes	Yes	Low	Low	No information on the time interval or interventions has been provided, but a reference to ABIDE is provided. No information on patient selection is provided. It is specified that 100 patients and 100 controls are selected which are all used in the study.	Yes	Unclear	Unclear	Unclear
Brahim, A. and Farrugia, N., 2020	Patients were selected based on the quality of their scans: 'The selection of the data is based on the results of quality visual inspection by three experienced clinicians who checked for largely incomplete brain coverage, high movement peaks, ghosting and other scanner artifacts'	Unclear	No	Unclear	Unclear	Data was obtained from 17 sites of ABIDE. A total of 871 participants were included of which 403 with ASD and 468 healthy controls. No information on the sex distribution of participants was provided. No information on the age of the subjects was provided.	Low	The functional features are statically obtained from ROIs specified by the Glasser atlas. The standard deviation of fMRI time series were obtained through statistical computation of time-series per ROI. The diffusion features are structural graphs obtained with the Glasser atlas through averaging structural matrices in which connections are specified by the number of fibres connecting two ROIs di…	Yes	Yes	Low	Low	No information on the reference standard was provided in this paper explicitly, however a reference to ABIDE is provided.	Yes	Yes	Low	Low	No information on the time interval or interventions has been provided, but a reference to ABIDE is provided. All patients that met the inclusion critera were selected.	Yes	Unclear	Yes	Low
Byeon, K. et al., 2020	Patients without available IQ levels were excluded. Patients whose scans had severe distortions were excluded. Patients from imaging sites that acquired a scan every 2 seconds were included.	Unclear	No	Unclear	Unclear	Data was obtained from ABIDE I. The sites caltech, CMU, NYU, SDSU, Stanford, TCD, UM1, UM2, USM, Yale are selected. A total of 575 participants were included of which 270 with ASD and 305 healthy controls. Included are 238 males with ASD, 32 females with ASD, 239 healthy control males, and 66 healthy control females. The mean age of the ASD group is 15.89 with a standard deviation of 5.46. The me…	Low	Features were extracted using AI. A averaging of time-series per ROI was used to extract features from fMRI time-series. The phenotypic features normalized age, sex, three types of normalized IQ, and site index were added to the feature vector. The number of features is not specified. Classification was performed using RNN. Training and testing was performed using stratified 5-fold cross-validati…	Yes	No	Unclear	Low	The reference standard that is reported is the diagnosis as per the ADOS score. This is provided for most but not all of the included sites.	Yes	Yes	Low	Low	No information on the time interval or interventions has been provided, but a reference to ABIDE I is provided. All patients that met the inclusion critera were selected. A total of 527 patients were excluded according to the criteria mentioned at Patient Selection. It is not clear how many patients were excluded per criterion	Yes	Unclear	Yes	Low
Bernas, A. et al., 2018	Two independent samples were used in this study. The in-house sample consisted of 15 adolescents with ASD and 18 age- and IQ- matched controls. 2 participants with ASD and 5 control individuals were excluded. The Leuven dataset consisted of 12 adolescentes with ASD and 18 control adolescents. From the Leuven dataset 5 participants were excluded. Exclusions were made because of distortions in the …	Unclear	No	Yes	Unclear	An in-house dataset and data from ABIDE are used. The site Leuven is selected. A total of 54 participants were included of which 24 with ASD and 30 healthy controls. Included are 21 males with ASD, 3 females with ASD, 26 healthy control males, and 4 healthy control females. The mean age of the ASD group is 15.5 with a standard deviation of 1. The mean age of the healthy control group is 14.4 with…	Low	The functional features are dynamically obtained from ROIs specified by the Smith et al. (2006) atlas. The average times of in-phase coherence were obtained through wavelet coherence analysis. Features were selected with threshold free cluster enhanced method and non-parametric 5000-permutations test. The number of features is not specified. Classification was performed using SVM. Training and te…	Yes	Unclear	Unclear	Low	All individuals with ASD have a diagnosis based on the DSM-IV_TR criteria.	Yes	Yes	Low	Low	No information on the time interval or interventions has been provided, but a reference to ABIDE is provided.	Yes	Yes	Yes	Low
Cao, M. et al., 2021	Participants were taken from ABIDE I, specifically 871 subjects from 17 sites. 'The data were screened based on the results of visual examinations by three experts, focusing on incomplete brain coverage, severe head movements, artifacts, and other scan artifacts.'	Unclear	No	No	High	Data was obtained from ABIDE I. The sites caltech, CMU, KKI, KUL, maxmul, NYU, OHSU, Olin, Pitt, SBL, SDSU, Stanford, TCD, UCLA, UM, USM, Yale are selected. A total of 871 participants were included of which 403 with ASD and 468 healthy controls. Included are 349 males with ASD, 54 females with ASD, 378 healthy control males, and 90 healthy control females. The mean age of the ASD group is 17.07 …	Low	The functional features are statically obtained from ROIs specified by the Harvard-Oxford atlas. The functional connectivity features were obtained through Pearson correlation coefficient and Fisher z transform. Features were selected by taking the lower triangular matrix of the functional connectivity matrix and and RFE. The phenotypic features site information, gender, age, FIQ, and their combi…	Yes	No	Unclear	Low	No information on the reference standard was provided in this paper explicitly, however a reference to ABIDE I is provided.	Yes	Yes	Low	Low	No information on the time interval or interventions has been provided, but a reference to ABIDE I is provided. All patients that met the inclusion critera were selected.	Yes	Unclear	Yes	Low
Cao, P. et al., 2022	It is specified that ABIDE comprises 1112 subjects of which 402 individuals with ASD and 464 healthy controls are selected. No information is given on selection criteria.	Unclear	No	Unclear	Unclear	Data was obtained from 17 sites of ABIDE. A total of 866 participants were included of which 402 with ASD and 464 healthy controls. No information on the sex distribution of participants was provided. The age range among all participants is [7, 64]. The age is expressed in years.	Low	The functional features are dynamically obtained from ROIs specified by the AAL atlas. The functional connectivity features were obtained through sliding window and Pearson's correlation. The number of features is not specified. Classification was performed using graph structure-aware LSTM. Training and testing was performed using 10-fold cross-validation.	Yes	Unclear	Unclear	Low	No information on the reference standard was provided in this paper explicitly, however a reference to ABIDE is provided.	Yes	Yes	Low	Low	No information on the time interval or interventions has been provided, but a reference to ABIDE is provided. Patients are selected based on unclear selection criteria.	Yes	Unclear	Yes	Low
Chen, T. et al., 2020	Out of the 17 sites of ABIDE II, 4 are selected: ETH, NYU, OHSU, and SU. All participants were selected from the sites. The motivation behind choosing these 4 sites is the difference in age ranges and to avoid multisite heterogeneity as much as possible.	Unclear	No	Unclear	Unclear	Data was obtained from ABIDE II. The sites ETH, NYU, OHSU, Stanford are selected.A total of 250 participants were included of which 119 with ASD and 131 healthy controls. Included are 105 males with ASD, 14 females with ASD, 98 healthy control males, and 33 healthy control females. Information on the age of the subjects was only provided per site, not per patient or control group.	Low	The structural features are 3D HOG obtained with no reported atlas through image gradients per 3D cell specified by two angles. The number of features is not specified. Classification was performed using SVM. Training and testing was performed using stratified 10-fold cross-validation.	Yes	Unclear	Unclear	Low	No information on the reference standard was provided in this paper explicitly, however a reference to ABIDE II is provided.	Yes	Yes	Low	Low	No information on the time interval or interventions has been provided, but a reference to ABIDE II is provided. All patients that met the inclusion critera were selected.	Yes	Unclear	Yes	Low
Chen, X. et al., 2022	The dataset ABIDE is referenced, from which 500 individuals were selected: 250 with ASD and 250 healthy controls. There is no information on selection criteria or phenotypes.	Unclear	No	Unclear	Unclear	Data was obtained from ABIDE. The selected site(s) is/are not specified. A total of 500 participants were included of which 250 with ASD and 250 healthy controls. No information on the sex distribution of participants was provided. No information on the age of the subjects was provided.	Low	The structural features are extracted from 3D scans obtained from the preprocessed sMRI-scan data. The number of features used for classification is not specified. Feature extraction and classification were performed using CNN. Training and testing was performed using 5-fold cross-validation.	Yes	Unclear	Unclear	Low	No information on the reference standard was provided in this paper explicitly, however a reference to ABIDE is provided.	Yes	Yes	Low	Low	No information on the time interval or interventions has been provided, but a reference to ABIDE is provided. Some patients were excluded for unknown reasons.	Yes	Unclear	Unclear	Unclear
Chen, Y. et al., 2022	Participants were taken from ABIDE I. Out of 1112 available subjects, 1007 subjects with both sMRI scan data and rsfMRI scan data were selected.	Unclear	Unclear	Unclear	Unclear	Data was obtained from ABIDE I. The sites caltech, CMU, KKI, KUL, maxmul, NYU, OHSU, Olin, Pitt, SBL, SDSU, Stanford, TCD, UCLA, UM, USM, Yale are selected. A total of 1007 participants were included of which 481 with ASD and 526 healthy controls. No information on the sex distribution of participants was provided. No information on the age of the subjects was provided.	Low	The functional features are statically obtained from ROIs specified by the AAL atlas. The functional connectivity and mean amplitude of low-frequency fluctuations were obtained through Pearson's correlation coefficient and frequency band filtering. The structural features are T1-weighted intensities obtained with the AAL atlas through averaging over ROIs. This resulted in 3072 features. Classific…	Yes	No	Unclear	Low	No information on the reference standard was provided in this paper explicitly, however a reference to ABIDE I is provided.	Yes	Yes	Low	Low	No information on the time interval or interventions has been provided, but a reference to ABIDE I is provided. All patients that met the inclusion critera were selected.	Yes	Unclear	Yes	Low
Chen, Zhihui et al., 2019	From ABIDE I 440 individuals with ASD and 480 healthy controls are selected. There is no specification of the selection criteria.	Unclear	No	Unclear	Unclear	Data was obtained from ABIDE I. The site is not specified. A total of 920 participants were included of which 440 with ASD and 480 healthy controls. No information on the sex distribution of participants was provided. No information on the age of the subjects was provided.	Low	Features were extracted using AI. A sliding window, Pearson's correlation coefficient and Fisher's z-transform were used to extract features from functional connectivity matrix. Features were selected with element-wise filter for the functional connectivity matrix. The number of features is not specified. Classification was performed using CNN. Training and testing was performed using 5-fold cros…	Yes	Unclear	Unclear	Low	No information on the reference standard was provided in this paper explicitly, however a reference to ABIDE I is provided.	Yes	Yes	Low	Low	No information on the time interval or interventions has been provided, but a reference to ABIDE is provided. It is unknown how patients were included or excluded.	Yes	Unclear	Unclear	Unclear
Chu, Y. et al., 2022	Patients were taken from the NYU site in the ABIDE database. No information on selection criteria is provided. All participants from the site are included.	Unclear	Yes	Unclear	Unclear	Data was obtained from ABIDE. The site NYU is selected. A total of 184 participants were included of which 79 with ASD and 105 healthy controls. Included are 68 males with ASD, 11 females with ASD, 79 healthy control males, and 26 healthy control females. The mean age of the ASD group is 14.51 with a standard deviation of 6.23. The mean age of the healthy control group is 15.8 with a standard dev…	Low	Features were extracted using AI. Pearson's correlation coefficient between mean time series of pairs ROIs was used to extract functional connectivity matrices. The number of features is not specified. Classification was performed using multi-scale graph representation learning (GCN). Training and testing was performed using a train-test-validation split of 80/10/10 repeated over 100 random parti…	Yes	Unclear	Unclear	Low	No information on the reference standard was provided in this paper explicitly, however a reference to ABIDE is provided.	Yes	Yes	Low	Low	No information on the time interval or interventions has been provided, but a reference to ABIDE is provided. All patients that met the inclusion critera were selected.	Yes	Unclear	Yes	Low
Dammu, P. and Bapi, R., 2019	Participants were taken from ABIDE. Scans that have a duration of less than five minutes are exlcuded. The sites Caltech, OHSU, Pitt, and Trinity are excluded because of this.	Unclear	No	Unclear	Unclear	Data was obtained from ABIDE. The sites CMU, KKI, maxmul, NYU, Olin, SDSU, SBL, Stanford, UCLA, KUL, UM, USM, Yale are selected. A total of 869 participants were included of which 423 with ASD and 446 healthy controls. Included are 369 males with ASD, 54 females with ASD, 359 healthy control males, and 87 healthy control females. The mean age of the ASD group is 16.69 with a standard deviation of…	Low	The functional features are dynamically obtained from ROIs specified by the AAL atlas. The average duration of dynamic functional connectivity matrix clusters were obtained through sliding window and correlations. Features were selected by only considering upper triangular part of the connectivity matrix. This resulted in 481 features. Classification was performed using XGB. Training and testing …	Yes	Yes	Low	Low	No information on the reference standard was provided in this paper explicitly, however a reference to ABIDE is provided.	Yes	Yes	Low	Low	No information on the time interval or interventions has been provided, but a reference to ABIDE is provided. All patients that met the inclusion critera were selected.	Yes	Unclear	Yes	Low
Dekhil, O. et al., 2018	Participants were taken from NDAR. Participants were selected based on the availability of data from other scan modalities (sMRI and DTI) as this is of interest to their future research.	Unclear	No	Unclear	Unclear	Data was obtained from NDAR. The sites UCLA and WU are selected. A total of 283 participants were included of which 123 with ASD and 160 healthy controls. Included are 67 males with ASD, 56 females with ASD, 75 healthy control males, and 85 healthy control females. The mean age of the ASD group is 12.97 with a standard deviation of 2.78. The mean age of the healthy control group is 12.95 with a s…	Low	A probablistic individual component analysis was used to extract ROIs for which power spectral densitities were computed. From the power spectral densities, features were extracted with stacked autoencoders. The number of features is not specified. Classification was performed using probabilistic SVM with RBF kernel. Training and testing was performed using 10-fold cross-validation.	Yes	Unclear	Unclear	Low	The diagnosis of ASD was based on the standard of clinical observation. ADOS and ADI-R are reported for 96 and 117 autistic individuals respectively.	Yes	Yes	Low	Low	No information on the time interval or interventions has been provided, but a reference to NDAR is provided. All patients that met the inclusion critera were selected.	Yes	No	Yes	Low
Deng, X. et al., 2022	From 16 and 17 sites of ABIDE I and II, separately. Selection: according to the length of their scan data.	Unclear	No	Unclear	Unclear	Data was obtained from ABIDE II. The sites BNI, EMC, ETH, GU, IU, KKI, KUL, NYU, OHSU, Olin, SDSU, Stanford, TCD, UCD, UCLA, UMiami, USM are selected. A total of 1031 participants were included of which 472 with ASD and 559 healthy controls. Included are 408 males with ASD, 64 females with ASD, 400 healthy control males, and 159 healthy control females. The mean age of the ASD group is 14.74 with…	Low	Experiment 1 : Features were extracted using AI. A time averaging was used to extract features from time series per ROI. The number of features is not specified. Classification was performed using spatial-temporal transformer (NN). Training and testing was performed using 10-fold cross-validation. Experiment 2 : Features were extracted using AI. A time averaging was used to extract features from …	Yes	Unclear	Unclear	Low	Experiment 1 : No information on the reference standard was provided in this paper explicitly, however a reference to ABIDE I is provided. Experiment 2 : No information on the reference standard was provided in this paper explicitly, however a reference to ABIDE II is provided.	Yes	Yes	Low	Low	Experiment 1 : No information on the time interval or interventions has been provided, but a reference to ABIDE I is provided. All patients that met the inclusion critera were selected. Experiment 2 : No information on the time interval or interventions has been provided, but a reference to ABIDE II is provided. All patients that met the inclusion critera were selected.	Yes	Unclear	Yes	Low
Denier, N. et al., 2021	Patients were selected based on their age (> 20 years old). Only males were included	Unclear	No	Unclear	Unclear	Data was obtained from ABIDE I. The sites are unknown. A total of 256 participants were included of which 120 with ASD and 136 healthy controls. Included are 120 males with ASD, 0 females with ASD, 136 healthy control males, and 0 healthy control females. The mean age of the ASD group is 28.6 with a standard deviation of 8.7. The mean age of the healthy control group is 27.6 with a standard devia…	Low	The structural features are head circumference, intracranial volume, total brain volume, GM volume, WM volume, total CSF volume, subarachnoidal CSF volume, ventricular CSF volume, ventricular surface area, ventricular asymmetry index, total CSF asymmetry index obtained with no reported atlas through morphological computations. This resulted in 11 features. Classification was performed using SVM. …	No	Yes	High	Low	No information on the reference standard was provided in this paper explicitly, however a reference to ABIDE I is provided.	Yes	Yes	Low	Low	No information on the time interval or interventions has been provided, but a reference to ABIDE I is provided. All patients that met the inclusion critera were selected.	Yes	Unclear	Yes	Low
Dekhil, O. et al., 2019	Patients were selected based on the availability of high-resolution T1-weighted MRI data. 7 subjects with corrupted rsfMRI files were excluded.	Unclear	No	Unclear	Unclear	Data was obtained from NDAR. The site George Washington University is selected. A total of 185 participants were included of which 72 with ASD and 113 healthy controls. Included are 33 males with ASD, 39 females with ASD, 49 healthy control males, and 64 healthy control females. The mean age of the ASD group is 13.32 and the mean age of the healthy control group is 12.91. The age is expressed in …	Low	The functional features are statically obtained with the Desikan-Killiany atlas. The functional connectivity between ROIs was obtained through Pearson's correlation coefficient. The structural features are differences between surface area, volume, average thickness, standard deviation of thickness, average mean curvature, average gaussian curvature, average intrinsic curvature, and average foldin…	Yes	Yes	Low	Low	The reference standard is the ADOS report.	Yes	Yes	Low	Low	No record of any exclusions after initial selection. It is stated that some patients had ADOS reports as reference standard, but no information for all patients is provided.	Yes	Unclear	Yes	Low
Duan, Y. et al., 2022	Participants were selected from three sites of ABIDE II. Children between 7 and 15 years of age were selected.	Unclear	No	Unclear	Unclear	Data was obtained from ABIDE II. Sites from ABIDE II: GU, OHSU, UCLA. A total of 231 participants were included of which 104 with ASD and 127 healthy controls. Included are 88 males with ASD, 16 females with ASD, 66 healthy control males, and 61 healthy control females. The mean age of the ASD group is 11.26 with a standard deviation of 1.94. The mean age of the healthy control group is 10.27 wit…	Low	The structural features are volumes of gray matter clusters obtained through a sliding spherical window and matched with the AAL atlas. Features were selected with principal component analysis. The number of features is not specified. Classification was performed using ridge. Training and testing was performed using 5-fold nested cross-validation and inter-site validation. They trained on the dat…	Yes	Unclear	Unclear	Low	No information on the reference standard was provided in this paper explicitly, however a reference to ABIDE II is provided.	Yes	Yes	Low	Low	No information on the time interval or interventions has been provided, but a reference to ABIDE II is provided. All patients that met the inclusion critera were selected.	Yes	Unclear	Yes	Low
Dvornek, C. et al., 2019	Participants were selected from 4 sites of ABIDE I. No further selection criteria are described.	Unclear	Unclear	Unclear	Unclear	Data was obtained from ABIDE I. The sites NYU, UM, USM, and UCLA are selected. A total of 527 participants were included of which 256 with ASD and 271 healthy controls. No information on the sex distribution of participants was provided. No information on the age of the subjects was provided.	Low	The index test was performed on 4 different sites. For each site the same approach was taken. Features were extracted using AI. The AAL atlas was used to parcelate the brain into ROIs. For each ROI the mean time series was computed through time averaging. The time series were fed to recurrent LSTM blocks for feature extraction. The number of features is not specified. Classification was performed…	Yes	Unclear	Unclear	Low	No information on the reference standard was provided for each of the experiments in this paper explicitly, however a reference to ABIDE I is provided.	Yes	Yes	Low	Low	No information on the time interval or interventions has been provided for any of the participants, but a reference to ABIDE I is provided. No information on further exclusions of patients is given.	Yes	Unclear	Unclear	Unclear
Eill, A. et al., 2019	Participants were between 7 and 18 years of age. ASD participants had diagnoses verified with ADOS and ADI-R. Healthy controls were excluded if they had a family or personal history of any neurological, developmental, or psychiatric disorder. Furthermore, participants were excluded if their data quality was insufficient (further described at flow and timing).	Unclear	No	Yes	Unclear	An in-house dataset from SDSU is used. A total of 93 participants were included of which 46 with ASD and 47 healthy controls. Included are 39 males with ASD, 7 females with ASD, 37 healthy control males, and 10 healthy control females. The mean age of the ASD group is 13.63 with a standard deviation of 2.81. The mean age of the healthy control group is 13.44 with a standard deviation of 2.76. The…	Low	The functional features are statically obtained with the Power atlas. Functional connectivity features were obtained through Fisher-transformed Pearson correlation coefficients between ROIs resulting in 24090 features. The structural features are obtained through morpholigical processing of ROIs defined by the Desikan-Killiany atlas. These features are the mean of cortical surface area, mean curv…	Yes	Yes	Low	Low	ASD participants had diagnoses verified with ADOS and ADI-R	Yes	Yes	Low	Low	No time interval or any interventions between the index test and reference standard are described. Participants were excluded because of insufficient image data quality (25), excessive motion (18), or incomplete scan data (3). Individuals from the ASD group were excluded if they did not meet the full ASD diagnostic criteria (4). Healthy controls were excluded because of neurological or psychiatri…	Yes	Yes	Yes	Low
El-Gazzar, A. et al., 2019	Participants were taken from ABIDE I&II. Participants were excluded if their scan duration was less than 100 time points.	Unclear	No	Unclear	Unclear	Data was obtained from ABIDE I and II. All sites are selected. A total of 2085 participants were included of which 993 with ASD and 1092 healthy controls. Included are 865 males with ASD, 128 females with ASD, 889 healthy control males, and 203 healthy control females. The age range among all participants is [5, 64]. The age is expressed in years.	Low	Features were extracted using AI. Time averaging per ROI was used to extract the time series used as input to AI. The number of features is not specified. Classification and feature learning was performed using CNN. Training and testing was performed using 10-fold cross-validation .	Yes	Unclear	Unclear	Low	No information on the reference standard was provided in this paper explicitly, however a reference to ABIDE I and II is provided.	Yes	Yes	Low	Low	No information on the time interval or interventions has been provided, but a reference to ABIDE I and II is provided. Although the included sample is described to be of size 2085, the number of males and females mentioned later do not add up to this number.	Yes	Unclear	Unclear	Unclear
ElNakieb, Y. et al., 2019	Participants are selected from NDAR. No further information on selection criteria is provided.	Unclear	Unclear	Unclear	Unclear	Data was obtained from NDAR. No information is provided on selected sites. A total of 263 participants were included of which 122 with ASD and 141 healthy controls. Included are 66 males with ASD, 56 females with ASD, 66 healthy control males, and 75 healthy control females. The age range among all participants is [8.0, 17.92]. The age is expressed in years.	Low	The diffusion features are the correlations between ROI's fractional anisotropy, mean diffusivity, axial diffusivity, radial diffusivity, and skewness obtained with the John Hopkins White Matter atlas through eigenvalues and eigenvectors of the water diffusion tensor. Features were selected with a signal to noise ratio filter. The number of features is not specified. Classification was performed …	Yes	Yes	Low	Low	No information on the reference standard was provided in this paper explicitly, however a reference to NDAR is provided.	Yes	Yes	Low	Low	No information on the time interval or interventions has been provided, but a reference to NDAR is provided. There is no information on selection criteria or any individual being excluded.	Yes	Unclear	Yes	Low
Epalle, T. et al., 2021	No patient selection criteria were applied. All subjects from the Preprocessed Connectomes Project (part of ABIDE I) were selected.	Unclear	Yes	Unclear	Unclear	Data was obtained from ABIDE I. The sites caltech, CMU, KKI, KUL, maxmul, NYU, OHSU, Olin, Pitt, SBL, SDSU, Stanford, TCD, UCLA, UM, USM, Yale are selected. A total of 1038 participants were included of which 506 with ASD and 532 healthy controls. Included are 444 males with ASD, 62 females with ASD, 437 healthy control males, and 95 healthy control females. The mean age of the ASD group is 17.09…	Low	The functional features are statically obtained with 3 atlases: AAL90, CC200, and DOS160.The functional connectivity (FC) matrix was obtained through Pearson's correlation between averaged time series of ROIs. Features were selected by discarding the lower triangular and diagonal parts of the FC matrix. This resulted in 36625 features. Classification was performed using DNN. Training and testing …	Yes	No	Unclear	Low	No information on the reference standard was provided in this paper explicitly, however a reference to ABIDE I is provided.	Yes	Yes	Low	Low	No information on the time interval or interventions has been provided, but a reference to ABIDE I is provided. All patients from the dataset were selected.	Yes	Unclear	Yes	Low
Epalle, T. et al., 2019	There is no information provided on patient selection criteria. The only information given is a reference to ABIDE.	Unclear	Unclear	Unclear	Unclear	Data was obtained from ABIDE. Two separate experiments are conducted. Experiment 1: the site Caltech is selected. A total of 38 participants were included of which 19 with ASD and 19 healthy controls. Included are 15 males with ASD, 4 females with ASD, 15 healthy control males, and 4 healthy control females. The age range among ASD individuals is [17.5, 45.1] and the age range among healthy contr…	Low	The functional features are statically obtained with the AAL atlas. The regional connectivity features per ROI were obtained through Pearson's correlation coefficient of mean time series. Features were selected by using Pearson correlation and Katz index ranking to divide regions in short and long distance groups. The number of features fed to the classifier is not specified. Classification was p…	Yes	Unclear	Unclear	Low	No information on the reference standard was provided in this paper explicitly, however a reference to ABIDE is provided.	Yes	Yes	Low	Low	No information on the time interval or interventions has been provided, but a reference to ABIDE is provided. All patients described to belong to the datasets were selected.	Yes	Unclear	Yes	Low
Fu, Y. et al., 2021	Only male participants were selected between the ages of 6 and 34 because of the lack of female participants in the dataset.	Unclear	No	Unclear	Unclear	Data was obtained from ABIDE. The sites caltech, CMU, KKI, KUL1, KUL2, maxmul, NYU, OHSU, Olin, Pitt, SBL, SDSU, Stanford, TCD, UCLA1, UCLA2, UM1, UM2, USM, Yale are selected. A total of 745 participants were included of which 364 with ASD and 381 healthy controls. Included are 364 males with ASD, 0 females with ASD, 381 healthy control males, and 0 healthy control females. The mean age of the AS…	Low	The structural features are radial distance and multivariate tensor-based morphometry per patch of the hippocampus obtained with a surface mesh after registration. No reported atlas is used. Features were selected with sparse encoding and max pooling. This resulted in 8000 features. Classification was performed using an ensemble of decision trees with GentleBoost and Bayesian optimization. Traini…	Yes	No	Unclear	Low	No information on the reference standard was provided in this paper explicitly, however a reference to ABIDE is provided.	Yes	Yes	Low	Low	No information on the time interval or interventions has been provided, but a reference to ABIDE is provided. All patients that met the inclusion critera were selected.	Yes	Unclear	Yes	Low
Gao, J. et al., 2021	The participants were taken from ABIDE. No selection criteria are mentioned.	Unclear	Unclear	Unclear	Unclear	Data was obtained from ABIDE I. The sites caltech, CMU, KKI, KUL, maxmul, NYU, OHSU, Olin, Pitt, SBL, SDSU, Stanford, TCD, UCLA, UM, USM, Yale are selected. A total of 1085 participants were included of which 518 with ASD and 567 healthy controls. Included are 443 males with ASD, 75 females with ASD, 435 healthy control males, and 132 healthy control females. The mean age of the ASD group is 17.1…	Low	The structural features are structural connectivity matrices are obtained with the SRI24 atlas, where edges are quantified by a Kullback-Leibler-divergence similarity measure. This resulted in 11664 features with no feature selection. Classification was performed using CNN. Training and testing was performed using 10-fold cross-validation.	Yes	No	Unclear	Low	No information on the reference standard was provided in this paper explicitly, however a reference to ABIDE I is provided.	Yes	Yes	Low	Low	No information on the time interval or interventions has been provided, but a reference to ABIDE I is provided. All patients that met the inclusion critera were selected.	Yes	Unclear	Yes	Low
Gao, K. et al., 2021	Participants are selected from two sites from NDAR. All participants in the dataset were about 24 months of age.	Unclear	Unclear	Unclear	Unclear	Data was obtained from NDAR. Two sites are selected for two separate experiments. These sites are IBIS and ACE. From IBIS, a total of 295 participants were included of which 52 with ASD and 195 healthy controls. Included are 41 males with ASD, 11 females with ASD, 109 healthy control males, and 89 healthy control females. The mean age of the ASD group is 2.00 with a standard deviation of 0.06. Th…	Low	The structural features are obtained with AI from segmentation and parcellation maps obtained with the infant atlas through iBEAT V2.0. Sex information was added to the feature vector. The number of features is not specified. Classification was performed using a Siamese CNN, which can be seen as an ensemble. Training and testing was performed using 10-fold cross-validation.	Yes	Unclear	Unclear	Low	No information on the reference standard was provided in this paper explicitly, however a reference to NDAR is provided.	Yes	Yes	Low	Low	No information on the time interval or interventions has been provided, but a reference to NDAR is provided. There is no information on any participants being excluded after initial selection.	Yes	Unclear	Yes	Low
Guo, X. et al., 2022	'The exclusion criteria were as follows: (1) MRI interpreted as abnormal (see attachment for details); (2) the quality of MR images determined unacceptable; (3) history of a definitive neurological disorder, including seizures (except for uncomplicated brief febrile seizures), tumor, severe head injury, stroke, or lesion; (4) history of premature or perinatal hypoxic-ischemic event; (5) known inf…	Yes	Unclear	Yes	Low	Data was obtained from the Affiliated Hospital of Jining Medical University. A total of 347 participants were included of which 171 with ASD and 176 healthy controls. Included are 145 males with ASD, 26 females with ASD, 111 healthy control males, and 65 healthy control females. The mean age of the ASD group is 2.56 and the mean age of the healthy control group is 2.5. The age is expressed in yea…	Low	Features for the structural and diffusion MRI modalities are both extracted from preprocessed versions of the respective input images. The number of features is not specified. Classification was performed using CNN. Training and testing was performed using a train/validation/test split.	No	Unclear	High	Low	'The diagnosis of an ASD was based on DSM-IV criteria from a clinical interview and the completion of standardized questionnaires that included the Autism Behavior Checklist (ABC) and Childhood Autism Rating Scale (CARS)'	Yes	Yes	Low	Low	Participants were selected between January 2016 and December 2019. These participants were used in the training and validation sets. Participants were also included between January 2020 and June 2020 for the independent test set. All individuals were sedated during the scan. There are no reported exclusions after screening.	Yes	Yes	Yes	Low
Haghighat, H. et al., 2022	Participants were selected from the site NYU in ABIDE. The second sample of NYU in ABIDE II was excluded because of different imaging parameters. Furthermore, particpants were excluded in the case of data corruption.	Unclear	No	Unclear	Unclear	Data was obtained from the site NYU for both ABIDE I and II (excluding sample 2 of ABIDE II). Experiment 1: a total of 30 participants were included of which 15 with ASD and 15 healthy controls. Included are 15 males with ASD, 0 females with ASD, 15 healthy control males, and 0 healthy control females. The mean age of the ASD group is 16.6 and the mean age of the healthy control group is 16.93. E…	Low	Experiment 1 : The functional features are dynamically obtained with no reported atlas. The causality between the time series of RSNs were obtained through bivariate Granger causality. Features were selected by assessing the performance of candidate features (statistically relevant) in leave-one-out cross-validation. This resulted in 7 features. Classification was performed using MLP. Training an…	Yes	Yes	Low	Low	No information on the reference standard was provided in this paper explicitly, however a reference to ABIDE I and II is provided.	Yes	Yes	Low	Low	No information on the time interval or interventions has been provided, but a reference to ABIDE I and II is provided. Patients were randomly selected to make matching groups.	Yes	Unclear	No	Unclear
Han, Y. et al., 2021	Children between the ages of 7 and 14 were included.	Unclear	Unclear	Yes	Unclear	The in-house dataset was collected at the University of Vermont. A total of 28 participants were included of which 9 with ASD and 19 healthy controls. Included are 8 males with ASD, 1 females with ASD, 12 healthy control males, and 7 healthy control females. The mean age of the ASD group is 10.2 and the mean age of the healthy control group is 11. The age is expressed in years.	Low	The structural features are brain volume, brain surface area, cortical thickness, and cortical curvature obtained with no specifically reported atlas but FreeSurfer is mentioned. The features are computed per ROI. Features were selected with the conjunctive clause evolutionary algorithm. This resulted in 2 features. Classification was performed using KNN. Training and testing was performed using …	Yes	Yes	Low	Low	The reported reference standard is behavioral assessments: ADOS-2, SCQ, CASL, UNIT-2, ToM Task Battery, ToM Inventory 2	Yes	Yes	Low	Low	No information on the time interval or interventions has been provided. All patients that met the inclusion critera were selected	Yes	Yes	Yes	Low
Hao, X. et al., 2022	No inclusion or exclusion criteria are provided. It is only stated that 505 patients with ASD and 530 healthy controls were taken from ABIDE I.	Unclear	Unclear	Unclear	Unclear	Data was obtained from 17 sites of ABIDE I. A total of 1035 participants were included of which 505 with ASD and 530 healthy controls. No information on the sex distribution of participants was provided. No information on the age of the subjects was provided.	Low	Features were extracted using AI. Pearson's correlation between the time series of ROIs was used to form low-and-high-order functional connectivity hypergraph. These features were then reduced in dimensionality using an autoencoder. The number of features is not specified. Classification was performed using Broad Learning System (a type of NN). Training and testing was performed using 10-fold cro…	Yes	Unclear	Unclear	Low	No information on the reference standard was provided in this paper explicitly, however a reference to ABIDE I is provided.	Yes	Yes	Low	Low	No information on the time interval or interventions has been provided, but a reference to ABIDE I is provided. There is no information on any participant being excluded.	Yes	Unclear	Yes	Low
Hu, J. et al., 2021	Data were selected from the ABIDE datasets, specifically the Preprocessed Connectomes Project. No further inclusion and exclusion criteria are reported.	Unclear	Unclear	Unclear	Unclear	Data was obtained from ABIDE I. A total of 1035 participants were included of which 505 with ASD and 530 healthy controls. No information on the sex distribution of participants was provided. No information on the age of the subjects was provided.	Low	Features were extracted using AI. Pearson's correlation coefficient between pairs of mean time series of ROIs was used to extract features (edges) for graph networks made from functional connectivity. This resulted in 12100 features. Classification was performed using GNN. Training and testing was performed using 5-fold cross-validation.	Yes	No	Unclear	Low	No information on the reference standard was provided in this paper explicitly, however a reference to ABIDE I is provided.	Yes	Yes	Low	Low	No information on the time interval or interventions has been provided, but a reference to ABIDE I is provided. There is no record of any patients being excluded.	Yes	Unclear	Yes	Low
Hu, J. et al., 2020	Data were selected from the ABIDE datasets, specifically the Preprocessed Connectomes Project. No further inclusion and exclusion criteria are reported.	Unclear	Unclear	Unclear	Unclear	Data was obtained from ABIDE I. There are 17 sites included. A total of 871 participants were included of which 403 with ASD and 468 healthy controls. No information on the sex distribution of participants was provided. No information on the age of the subjects was provided.	Low	The functional features are statically obtained with the AAL atlas. The functional connectivity features were obtained through Pearson's correlation coefficient between pairs of mean time series of ROIs which were later Fisher transformed. Features were selected by taking the upper triangular values. This resulted in 6670 features. Classification was performed using MLP. Training and testing was …	Yes	No	Unclear	Low	No information on the reference standard was provided in this paper explicitly, however a reference to ABIDE I is provided.	Yes	Yes	Low	Low	No information on the time interval or interventions has been provided, but a reference to ABIDE I is provided. There is no record of any patients being excluded.	Yes	Unclear	Yes	Low
Hu, Y. et al., 2022	Participants were taken from ABIDE I and ABIDE II. There is no further information on selection criteria.	Unclear	Unclear	Unclear	Unclear	Data was obtained from ABIDE I and II. Multiple sites are selected. A total of 1035 participants were included from ABIDE I, from which 505 with ASD and 530 healthy controls. A total of 1113 participants were included from ABIDE II of which 521 with ASD and 592 healthy controls. No information on the sex distribution of participants was provided. No information on the age of the subjects was prov…	Low	Features were extracted using AI. A random selection per ROI was used to extract crops of timeseries which were used as input for feature extraction with AI. The phenotypic features age, sex, handedness, and IQ were added to the feature vector. This resulted in at least 171000 features. Classification was performed using ANN. Training and testing was performed using 5-fold cross-validation	Yes	No	Unclear	Low	No information on the reference standard was provided in this paper explicitly, however a reference to ABIDE I and ABIDE II is provided.	Yes	Yes	Low	Low	No information on the time interval or interventions has been provided, but a reference to ABIDE I and II is provided. There is no record of patients being excluded.	Yes	Unclear	Yes	Low
Hu, Z. et al., 2022	Patients were selected from three sites of ABIDE: UM2, OLIN, Leuven2. No information on selection criteria is provided.	Unclear	Unclear	Unclear	Unclear	Data was obtained from ABIDE. The sites UM2, Olin and Leuven2 are selected. Included are respectively 34, 34, and 35 total participants. The respective class distributions are ASD: 13, 18, 15 and healthy control: 21, 16, 20. The sex distribution was not specified for the ASD group and healthy control group, but over the whole samples: 32, 29, and 27 males and 2, 5, and 8 females. The age is also …	Low	The functional features are statically obtained with the AAL atlas. The functional connectivity features were obtained through Pearson's correlation coefficient between pairs of ROIs. Features were selected by first selecting the upper triangular part and then selecting connections based on correlations between labels and features. The number of features is not specified. Classification was perfo…	Yes	Unclear	Unclear	Low	No information on the reference standard was provided in this paper explicitly, however a reference to ABIDE is provided.	Yes	Yes	Low	Low	No information on the time interval or interventions has been provided, but a reference to ABIDE is provided. There is no statement about patients being excluded.	Yes	Unclear	Yes	Low
Huang, H. et al., 2018	Participants are selected from a single site from ABIDE: NYU, to avoid the effects of multi-site data. No further selection criteria are described.	Unclear	No	Unclear	Unclear	Data was obtained from ABIDE. The site NYU is selected. A total of 92 participants were included of which 45 with ASD and 47 healthy controls. Included are 38 males with ASD, 7 females with ASD, 36 healthy control males, and 11 healthy control females. The mean age of the ASD group is 11.1 with a standard deviation of 2.3. The mean age of the healthy control group is 11.0 with a standard deviatio…	Low	The functional features are statically obtained from ROIs specified by the AAL atlas. The multi-view group-sparse networks were obtained through l2-norm-regularized sparse network modelling. Features were selected with t-test and SVM-RFE in five-fold cross-validation. This resulted in roughly 50 features. Classification was performed using SVM. Training and testing was performed using leave-one-o…	Yes	Yes	Low	Low	No information on the reference standard was provided in this paper explicitly, however a reference to ABIDE is provided.	Yes	Yes	Low	Low	No information on the time interval or interventions has been provided, but a reference to ABIDE is provided. All patients that met the inclusion critera were selected.	Yes	Unclear	Yes	Low
Huang, Z. et al., 2020	Patients are selected from the Preprocessed Connectomes Project of ABIDE I. There are no further selection criteria reported.	Unclear	Unclear	Unclear	Unclear	Data was obtained from 17 sites of ABIDE I. A total of 1035 participants were included of which 505 with ASD and 530 healthy controls. No information on the sex distribution of participants was provided. No information on the age of the subjects was provided.	Low	The functional features are statically obtained from ROIs specified by the CC200 atlas. The functional connectivity features were obtained by computing Pearson's correlation coefficient between pairs of ROIs. Features were selected with graph-based feature selection. This resulted in 4361 features. Classification was performed using an ensemble of NNs.	Yes	No	Unclear	Low	No information on the reference standard was provided in this paper explicitly, however a reference to ABIDE I is provided.	Yes	Yes	Low	Low	No information on the time interval or interventions has been provided, but a reference to ABIDE I is provided. There is no record of any excluded patients.	Yes	Unclear	Yes	Low
Huang, Z. et al., 2021	Patients are selected from the Preprocessed Connectomes Project of ABIDE I. There are no further selection criteria reported.	Unclear	Unclear	Unclear	Unclear	Data was obtained from ABIDE I. The sites KKI, KUL, SBL, TCD, NYU, OHSU, Olin, Pitt, UCLA, maxmul, CMU, USM, caltech, Yale, SDSU, Stanford, UM are selected. A total of 1035 participants were included of which 505 with ASD and 530 healthy controls. No information on the sex distribution of participants was provided. No information on the age of the subjects was provided.	Low	The functional features are statically obtained from ROIs specified by the CC200 atlas. The functional connectivity features were obtained through Pearson's correlation coefficient between pairs of ROIs. Features were selected with graph-based feature selection. This resulted in 11000 features. Classification was performed using DBN. Training and testing was performed using 10-fold cross-validati…	Yes	No	Unclear	Low	No information on the reference standard was provided in this paper explicitly, however a reference to ABIDE I is provided.	Yes	Yes	Low	Low	No information on the time interval or interventions has been provided, but a reference to ABIDE I is provided. There is no record of excluded patients.	Yes	Unclear	Yes	Low
Ingalhalikar, M. et al., 2021	Participants were selected from ABIDE I based on the following criteria. Excluded were individuals with: a diagnosis of PDD-NOS; a diagnosis of PDD-NOS or Asperger's; partially missing data; without DSM-IV diagnosis.	Unclear	No	Unclear	Unclear	Data was obtained from ABIDE I. The sites caltech, CMU, KKI, KUL1, KUL2, maxmul, NYU, Olin, Pitt, SBL, SDSU, TCD, UCLA1, UCLA1, UM1, UM2, USM, Yale are selected. A total of 988 participants were included of which 432 with ASD and 556 healthy controls. No information on the sex distribution of participants was provided. No information on the age of the subjects was provided.	Low	The functional features are statically obtained from ROIs specified by the CC200 atlas. The functional connectivity features were obtained through Pearson's correlation coefficient between pairs of ROIs which were Fischer-Z transformed and ComBat harmonized. This resulted in 19900 features. Classification was performed using ANN. Training and testing was performed using 10-fold leave-one-site-out…	Yes	No	Unclear	Low	The reference standard are the criteria for ASD as per the DSM-IV.	Yes	Yes	Low	Low	No information on the time interval or interventions has been provided, but a reference to ABIDE I is provided. All patients that met the inclusion critera were selected.	Yes	Yes	Yes	Low
Irimia, A. et al., 2018	Participants were selected at 4 separate sites according to the following selection criteria as mentioned in the paper. Inclusion: ADOS: a comparison score above 3; ADI: a communication total score above 8, a behavioral total score above 6, a social affect total score above 1 and the sum of the three ADI components had to be above 18. Exclusion criteria for the healthy control group: suspected, r…	Unclear	Yes	Yes	Low	Data was obtained from the sites Yale University, Harvard Medical School, University of Washington, University of California, Los Angeles. A total of 193 participants were included of which 110 with ASD and 83 healthy controls. Included are 55 males with ASD, 55 females with ASD, 43 healthy control males, and 40 healthy control females. The mean age of the ASD group is 12.74 with a standard devia…	Low	The structural features are GM thickness, volume, and cortical area obtained with morphological computations per ROI. The diffusion features are connectivity densities obtained per ROI through summing the streamlines divided by the area of the vertex neighborhood and the total number of brain connections. The Destrieux atlas is used. Features were selected with PCA. This resulted in an average of…	Yes	Yes	Low	Low	The reference standard is clinical observation based on the ADI, ADOS, and DSM-5 criteria.	Yes	Yes	Low	Low	There is no indication of a time interval and no record of interventions in between the reference standard and index test. No patients are excluded after screening.	Yes	Yes	Yes	Low
Jafadideh, A. and Asl, B., 2022	Participants were selected from two sites of ABIDE II: SDSU and NYU1. The following selection criteria were used. Only males were included. Participants are excluded because of motion artifacts.	Unclear	No	Unclear	Unclear	Data was obtained from ABIDE II. The sites SDSU and NYU1 are selected for separate experiments. From SDSU, a total of 48 participants were included of which 26 with ASD and 22 healthy controls. Included are 26 males with ASD, 0 females with ASD, 22 healthy control males, and 0 healthy control females. The mean age of the ASD group is 12.61 with a standard deviation of 3.3. The mean age of the hea…	Low	Experiment 1: The functional features are statically obtained from ROIs specified by the Schaefer atlas. The graph metrics and persistent homology metrics were obtained through static and dynamic FC between ROIs. Static functional connectivity is calculated using Pearson's correlation coefficient. Dynamic functional connectivity is calculated using a sliding window. The diffusion features are gra…	Yes	Unclear	Unclear	Low	No information on the reference standard was provided in this paper explicitly, however a reference to ABIDE II is provided.	Yes	Yes	Low	Low	No information on the time interval or interventions has been provided, but a reference to ABIDE II is provided. All patients that met the inclusion critera were selected.	Yes	Unclear	Yes	Low
Jain, V. et al., 2022	Participants were selected from ABIDE I and II. Patient were selected to minimize the age difference.	Unclear	No	No	High	Data was obtained from ABIDE I and II. No information on the selected site is provided. A total of 600 participants were included of which 300 with ASD and 300 healthy controls. Included are 260 males with ASD, 40 females with ASD, 223 healthy control males, and 77 healthy control females. The mean age of the ASD group is 11.87 with a standard deviation of 2.75. The mean age of the healthy contro…	Low	The structural features are geometrical and Zernike moments features of the brain stem obtained through segmentation with distance regularized level set methods. Features were selected with SelectKbest. This resulted in 91 features. Classification was performed using SVM. Training and testing was performed using 5-fold cross-validation.	Yes	Yes	Low	Low	The reference standard is classification based on the DSM-IV standards.	Yes	Yes	Low	Low	No information on the time interval or interventions has been provided, but a reference to ABIDE I and II is provided. All patients that met the inclusion critera were selected.	Yes	Yes	Yes	Low
Jha, R. et al., 2022	Patients are selected from the Preprocessed Connectomes Project of ABIDE I. There are no further selection criteria reported.	Unclear	Yes	Unclear	Unclear	Data was obtained from ABIDE. The sites KKI, KUL, SBL, TCD, NYU, OHSU, Olin, Pitt, UCLA, maxmul, CMU, USM, caltech, Yale, SDSU, Stanford, UM are selected. A total of 1035 participants were included of which 505 with ASD and 530 healthy controls. No information on the sex distribution of participants was provided. No information on the age of the subjects was provided.	Low	Features were extracted using AI. Averaging per ROI was used to extract mean time series per ROI which was used as input to a neural network. The number of features is not specified. Classification was performed using NN. Training and testing was performed using 10-fold cross-validation.	Yes	Unclear	Unclear	Low	No information on the reference standard was provided in this paper explicitly, however a reference to ABIDE is provided.	Yes	Yes	Low	Low	No information on the time interval or interventions has been provided, but a reference to ABIDE I is provided. There is no record of excluded patients.	Yes	Unclear	Yes	Low
Ji, J. and Yao, Y., 2021	Participants were taken from the ABIDE dataset, specifically the Preprocessed Connectomes Project. 16 participants were removed because of erronous time series.	Unclear	Yes	Unclear	Unclear	Data was obtained from ABIDE I. The sites caltech, CMU, KKI, KUL, maxmul, NYU, OHSU, Olin, Pitt, SBL, SDSU, Stanford, TCD, UCLA, UM, USM, Yale are selected. A total of 1096 participants were included of which 527 with ASD and 569 healthy controls. Included are 463 males with ASD, 64 females with ASD, 471 healthy control males, and 98 healthy control females. The mean age of the ASD group is 17.09…	Low	Features were extracted using AI. Processing based on Pearson's correlation and the group-level coefficient and inverse covariance estimation was used to extract sparse functional connectivity patterns. Features were selected with sparse topological feature extraction. The number of features is not specified. Classification was performed using CNN. Training and testing was performed using 5-fold …	Yes	Unclear	Unclear	Low	No information on the reference standard was provided in this paper explicitly, however a reference to ABIDE I is provided.	Yes	Yes	Low	Low	No information on the time interval or interventions has been provided, but a reference to ABIDE I is provided. All patients that met the inclusion critera were selected.	Yes	Unclear	Yes	Low
Ji, J. and Zhang, Y., 2022	Participants were selected from ABIDE I and II. The following is a citation of selection criteria: 'It is worth noting that there are some Pearson irrelevant data in these datasets according to Eq. (1). After eliminating the data of these subjects, the data finally used in the experiment were 1096 subjects of ABIDE I, including 527 ASD patients and 549 healthy controls, 1039 subjects of ABIDE II,…	Unclear	No	Unclear	Unclear	Data was obtained from ABIDE I and II. From ABIDE I, 17 sites are selected. From ABIDE I, a specified total of 1096 participants were included of which 527 with ASD and 549 healthy controls. Included are 463 males with ASD, 64 females with ASD, 471 healthy control males, and 78 healthy control females. The mean age of the ASD group is 17.1 with a standard deviation of 8.4. The mean age of the hea…	Low	Features were extracted using AI. Pearson's correlation coefficients between pairs of ROIs was used to extract functional connectivity features between ROIs. Features were selected with deep graph hashing. The phenotypic features age, sex, handedness, FIQ, VIQ, PIQ, and eye status were used for training. The number of features is not specified. Classification was performed using argmin of the ham…	Yes	Unclear	Unclear	Low	No information on the reference standard was provided in this paper explicitly, however a reference to ABIDE I and II is provided.	Yes	Yes	Low	Low	No information on the time interval or interventions has been provided, but a reference to ABIDE I and II is provided. For the experiment on ABIDE I, the number of ASD subjects and healthy controls do not add up to specified number of 1096 subjects. It is unclear if this is a mistake or patients were excluded. This problem is not present in the experiment on ABIDE II, hence all included patients …	Yes	Unclear	Unclear	Unclear
Ji, J. et al., 2020	Data is taken from ABIDE I and II, but only the preprocessed section of the Preprocessed Connectomes Project. Subjects with empty BOLD signal vectors after preprocessing with the DPARSF pipeline were excluded.	Unclear	No	Unclear	Unclear	Data was obtained from 17 sites of ABIDE I and 16 sites of ABIDE II. ABIDE I: a total of 1096 participants were included of which 527 with ASD and 569 healthy controls. ABIDE II: a total of 1026 participants were included of which 470 with ASD and 556 healthy controls. No information on the sex distribution of participants was provided. No information on the age of the subjects was provided.	Low	Pearson's correlation between pairs of ROIs was used to extract functional connectivity features. From the functional connectivity matrices, features were extracted using AI. The number of features is not specified. Classification was performed using convolutional kernels with an element-wise weighting neural network (E2N-CKEW1). Training and testing was performed using 5-fold cross-validation.	Yes	Unclear	Unclear	Low	No information on the reference standard was provided in this paper explicitly, however a reference to ABIDE I and II is provided.	Yes	Yes	Low	Low	No information on the time interval or interventions has been provided, but a reference to ABIDE I and II is provided. All patients that met the inclusion critera were selected.	Yes	Unclear	Yes	Low
Jiang, W. et al., 2022	Participants were selected from ABIDE I based on the following selection criteria. Subjects were excluded based on missing partial information: samples with incomplete brain coverage, high motion peaks, ghosting and other scanner artifacts.	Unclear	No	Unclear	Unclear	Data was obtained from ABIDE I. The sites Caltech, CMU, KKI, Leuven, MaxMun, NYU, OHSU, Olin, Pitt, SBL, SDSU, Stanford, Trinity, UCLA, UM, USM, Yale are selected. A total of 871 participants were included of which 403 with ASD and 468 healthy controls. No information on the sex distribution of participants was provided. No information on the age of the subjects was provided.	Low	Features were extracted using AI. After preprocessing, 4D fMRI data was used as input for feature extraction and classification. The number of features is not specified. Classification was performed using a combination of CNN and RNN. Training and testing was performed using train/test split of 80% for training and 20% for testing.	No	Unclear	High	Low	No information on the reference standard was provided in this paper explicitly, however a reference to ABIDE I is provided.	Yes	Yes	Low	Low	No information on the time interval or interventions has been provided, but a reference to ABIDE I is provided. All patients that met the inclusion critera were selected.	Yes	Unclear	Yes	Low
Jung, M. et al., 2019	Participants were taken from ABIDE according to the following selection criteria: 'The inclusion criteria were as follows: (a) full-scale IQ (F-IQ) scores >80; (b) aged between 7 and 15 years to minimise potential developmental effects; (c) scanned in a 3T magnetic resonance imaging (MRI) scanner to increase between-site reliability; (d) right-handed; (e) diagnosis of ASD based on DSM-IV- TR and …	Unclear	No	Yes	Unclear	Data was obtained from ABIDE. No specific sites from ABIDE are mentioned but implicitly it is mentioned that multiple sites are used. A total of 211 participants were included of which 86 with ASD and 125 healthy controls. Included are 86 males with ASD, 0 females with ASD, 125 healthy control males, and 0 healthy control females. The mean age of the ASD group is 11.4 with a standard deviation of…	Low	The functional features are dynamically obtained from ROIs specified by the Desikan–Killiany atlas. The functional connectivity were obtained through Fisher z-transformed Pearson's correlation coefficient between pairs of ROIs. Features were selected with RFE based on univariate t-test. The number of features is not specified. Classification was performed using SVM. Training and testing was perfo…	Yes	Unclear	Unclear	Low	The reference standard is an ASD diagnosis based on DSM-IV-TR and assessed with ADOS.	Yes	Yes	Low	Low	No information on the time interval or interventions has been provided, but a reference to ABIDE is provided. All patients that met the inclusion critera were selected.	Yes	Yes	Yes	Low
Jung, W. et al., 2021	Participants were selected from ABIDE. No inclusion or exclusion criteria are provided.	Unclear	Yes	Unclear	Unclear	Data was obtained from ABIDE. The sites UM, NYU, maxmul, OHSU, SBL, Olin, SDSU, caltech, TCD, Yale, Pitt, KUL, UCLA, USM, Stanford, CMU, KKI are selected. A total of 1046 participants were included of which 510 with ASD and 536 healthy controls. No information on the sex distribution of participants was provided. The mean age of the ASD group is 16.8 with a standard deviation of 8.1. The mean age…	Low	Features were extracted using AI from the upper diagonal part of functional connectivity matrices obtained by Fisher z-transformed Pearson's correlation coefficients between pairs of ROIs. Besides selecting the upper triangular part, features were further selected by masking 60% of the connections. This resulted in 2668.0 features. Classification was performed using a NN. Training and testing was…	Yes	No	Unclear	Low	No information on the reference standard was provided in this paper explicitly, however a reference to ABIDE is provided.	Yes	Yes	Low	Low	No information on the time interval or interventions has been provided, but a reference to ABIDE is provided. All patients that met the inclusion critera were selected.	Yes	Unclear	Yes	Low
Kang, E. et al., 2022	Participants were selected from ABIDE I. Participants were excluded because of missing files and those with incomplete ROIs of functional connectivity after using the Configurable Pipeline for the Analysis of Connectomes for preprocessing.	Unclear	No	Unclear	Unclear	Data was obtained from ABIDE I from multiple sites of ABIDE I. A total of 985 participants were included of which 479 with ASD and 506 healthy controls. No information on the sex distribution of participants was provided. No information on the age of the subjects was provided.	Low	Features were extracted using AI. Pearson's correlation coefficient between pairs of (sliding) windowed time series of ROIs is computed to obtain functional connectivity matrices. Both static and dynamic functional connections are input to an Intra-Network Encoder. The number of features is not specified. Classification was performed using a NN. Training and testing was performed using subject-wi…	Yes	Unclear	Unclear	Low	No information on the reference standard was provided in this paper explicitly, however a reference to ABIDE I is provided.	Yes	Yes	Low	Low	No information on the time interval or interventions has been provided, but a reference to ABIDE I is provided. All patients that met the inclusion critera were selected.	Yes	Unclear	Yes	Low
Karampasi, A. et al., 2021	Participants were selected from ABIDE I according to the following selection criteria. Participants were included if they moved less than 0.2 mm on average during the acquisition. Participants were excluded if one of the BOLD time-series was 0 after preprocessing.	Unclear	No	Unclear	Unclear	Data was obtained from 17 sites of ABIDE I. A total of 871 participants were included of which 399 with ASD and 472 healthy controls. Included are 350 males with ASD, 49 females with ASD, 379 healthy control males, and 93 healthy control females. The mean age of the ASD group is 17.61 and the mean age of the healthy control group is 15.13. The age is expressed in years.	Low	The functional features are both statically and dynamically obtained from ROIs specified by the CC200 atlas. The functional connectivity between 18 components comprising the DMN were obtained through Pearson's correlation coefficient (dynamic FC is obtained with a sliding window Fisher z-transformed). Features were selected with recursive feature elimination with correlation bias reduction. The f…	Yes	Yes	Low	Low	No information on the reference standard was provided in this paper explicitly, however a reference to ABIDE I is provided.	Yes	Yes	Low	Low	No information on the time interval or interventions has been provided, but a reference to ABIDE I is provided. All patients that met the inclusion critera were selected.	Yes	Unclear	Yes	Low
Kazeminejad, A. and Sotero, R., 2020	Participants were taken from ABIDE I, specifically the sample preprocessed with the C-PAC pipeline. No further criteria are reported. Also the paper specifies 1035 participants but the participants in Table 1 only sum up to 1023. It is unclear what happened to those 12 missing participants.	Unclear	Unclear	Unclear	Unclear	Data was obtained from ABIDE I. The sites caltech, CMU, KKI, KUL, maxmul, NYU, OHSU, Olin, Pitt, SBL, SDSU, Stanford, TCD, UCLA, UM, USM, Yale are selected. A total of 1023 participants were included of which 493 with ASD and 530 healthy controls. Included are 431 males with ASD, 62 females with ASD, 435 healthy control males, and 95 healthy control females. The mean age of the ASD group is 17.24…	Low	The functional features are statically obtained from ROIs specified by the CC200 atlas. The graph features obtained from thresholded functional connectivity matrices were obtained through Pearson's correlation coefficient between pairs of ROIs. The features can be described as the following graph features: integration, segregation, centrality, and resilience measures. Features were selected by se…	Yes	No	Unclear	Low	No information on the reference standard was provided in this paper explicitly, however a reference to ABIDE I is provided.	Yes	Yes	Low	Low	No information on the time interval or interventions has been provided, but a reference to ABIDE I is provided. Since the number of participants do not add up to the specified amount, it is unclear if participants were excluded at patient selection or later on.	Yes	Unclear	Unclear	Unclear
Kazeminejad, A. and Sotero, R., 2019	Participants are selected from ABIDE I, specifically the Preprocessed Connectome Project. 'Any subject that had a consistently 0 time-series was omitted from the dataset.' No further selection criteria are described. Participants are divided in age groups.	Unclear	No	Unclear	Unclear	Data was obtained from ABIDE I. Multiple sites are selected. A total of 109, 341, 186, 133, 45 participants were spread over age groups: 5 til 10, 10 til 15, 15 til 20, 20 til 30 and 30 til 65, respectively. No information on the sex distribution of participants was provided. Information on the age distribution of the subjects is provided in the supplementary materials of their paper.	Low	The functional features are statically obtained from ROIs specified by the AAL atlas. The topological properties of brain networks obtained from functional connectivity were obtained through bend, spearman, partial, covariance, or mutual information between pairs of ROIs. These features are described as the segregation, integration, and centrality of brain networks. Features were selected with se…	Yes	Unclear	Unclear	Low	No information on the reference standard was provided in this paper explicitly, however a reference to ABIDE I is provided.	Yes	Yes	Low	Low	No information on the time interval or interventions has been provided, but a reference to ABIDE I is provided. Sometimes the numbers of the groups in the additional materials do not add up to those specified in the paper. It is unclear if participants were excluded.	Yes	Unclear	Unclear	Unclear
Ke, F. and Yang, R., 2020	Participants are selected from the site NYU of ABIDE. Selections are made based on image quality and registration effect of the samples. No further criteria are described.	Unclear	No	Unclear	Unclear	Data was obtained from ABIDE. The site NYU is selected. A total of 39 participants were included of which 30 with ASD and 9 healthy controls. No information on the sex distribution of participants was provided. No information on the age of the subjects was provided.	Low	The structural features are extracted from whole images. No preprocessing or other processing is specified. The number of features is not specified. Classification was performed using PER_RAM (RNN). Training and testing was performed using 5-fold cross-validation.	Yes	Unclear	Unclear	Low	No information on the reference standard was provided in this paper explicitly, however a reference to ABIDE is provided.	Yes	Yes	Low	Low	No information on the time interval or interventions has been provided, but a reference to ABIDE is provided. All patients that met the inclusion critera were selected.	Yes	Unclear	Yes	Low
Ke, F. et al., 2021	Some participants were excluded for insufficient image quality. Females were excluded because of sex imbalance in the groups.	Unclear	No	No	High	Data was obtained from ABIDE. The site is not specified, but judging by the size multiple sites were collected. A total of 870 participants were included of which 433 with ASD and 437 healthy controls. Included are 433 males with ASD, 0 females with ASD, 437 healthy control males, and 0 healthy control females. The age range among all participants is [6, 69]. The age is expressed in years.	Low	The structural features are cortical and subcortical tissue volume, cortical thickness and standard deviation, surface area, Gaussian curvature, folding index, and average curvature obtained with the Desikan-Killiany atlas. The features are computed per ROI. Features were selected with an independent sample t-test. The number of features is not specified. Classification was performed using random…	Yes	Unclear	Unclear	Low	No information on the reference standard was provided in this paper explicitly, however a reference to ABIDE is provided.	Yes	Yes	Low	Low	No information on the time interval or interventions has been provided, but a reference to ABIDE is provided. All patients that met the inclusion critera were selected.	Yes	Unclear	Yes	Low
Khadem-Reza, Z. and Zare, H., 2022	Participants are selected from the site NYU sample 1 from ABIDE II. Participants are selected between 5 and 10 years of age.	Unclear	No	Unclear	Unclear	Data was obtained from ABIDE II. The site NYU is selected. A total of 52 participants were included of which 26 with ASD and 26 healthy controls. Included are 24 males with ASD, 2 females with ASD, 25 healthy control males, and 1 healthy control females. The mean age of the ASD group is 7.12 with a standard deviation of 0.98. The mean age of the healthy control group is 7.48 with a standard devia…	Low	The structural features are volume and surface features of WM, GM, and CSF. Volumetric measures of WM and GM are obtained using the Hammers atlas. Surface and brain shape parameters are obtained with the Desikan-Killiany atlas. Features were selected with fast correlation-based feature selection. This resulted in 10764 features. Classification was performed using ANN. Training and testing was per…	Yes	No	Unclear	Low	No information on the reference standard was provided in this paper explicitly, however a reference to ABIDE II is provided.	Yes	Yes	Low	Low	No information on the time interval or interventions has been provided, but a reference to ABIDE II is provided. All patients that met the inclusion critera were selected.	Yes	Unclear	Yes	Low
Kim, J. et al., 2022	Participants were enrolled between October 2015 and September 2019 at two sites in Seoul. Participants were excluded because of poor image quality, or missing IQ data. Further exclusion criteria cited from the paper: 'The exclusion criteria for ASD were as follows: a hereditary genetic disorder; current or past history of brain trauma, organic brain disorder, seizure, or any neurological disorder…	Yes	Yes	Yes	Low	An in-house database was created at the sites SNUH and HYUMC. A total of 106 participants were included of which 58 with ASD and 48 healthy controls. Included are 43 males with ASD, 15 females with ASD, 33 healthy control males, and 15 healthy control females. The mean age of the ASD group is 4.1 with a standard deviation of 1. The mean age of the healthy control group is 4.3 with a standard devi…	Low	The structural features are cortical thickness, GM volume, surface area, mean curvature, subcortical volume based on AAL regions and gyrification index, corpus callosum area, cerebellar colume, CSF volume, WM volume, and GM volume of whole brain obtained with the AAL atlas through morphological computations. The diffusion features are fractional anisotropy and mean diffusivity of JHU ROIs and net…	Yes	No	Unclear	Low	The reference standard are the criteria for ASD specified by the DSM-IV and ADOS	Yes	Yes	Low	Low	Participants were enrolled (scanned) between October 2015 and September 2019. Analyses of the scan data are performed retrospectively. Participants were sedated during the scan. Some selected participants were later excluded because of poor image quality or missing IQ data.	Yes	Yes	No	Low
Kong, Y. et al., 2018	Participants are selected from ABIDE I site NYU. No further selection criteria are reported.	Unclear	Yes	Unclear	Unclear	Data was obtained from ABIDE I. The site NYU is selected. A total of 182 participants were included of which 78 with ASD and 104 healthy controls. Included are 68 males with ASD, 10 females with ASD, 78 healthy control males, and 26 healthy control females. The mean age of the ASD group is 14.54 with a standard deviation of 5.29. The mean age of the healthy control group is 15.87 with a standard …	Low	The structural features are structural connectivity matrices obtained through correlation based on the difference in GM volume per ROI of the Destrieux atlas. Top features were selected based on F-score. This resulted in 3000 features. Classification was performed using deep NN. Training and testing was performed using 10-fold cross-validation.	Yes	No	Unclear	Low	No information on the reference standard was provided in this paper explicitly, however a reference to ABIDE I is provided.	Yes	Yes	Low	Low	No information on the time interval or interventions has been provided, but a reference to ABIDE I is provided. All patients that met the inclusion critera were selected.	Yes	Unclear	Yes	Low
Lee, J. et al., 2021	Participants were taken from multiple sites of ABIDE I. No selection criteria are described.	Unclear	Unclear	Unclear	Unclear	Data was obtained from ABIDE I. The sites caltech, KKI, KUL, maxmul, NYU, OHSU, Olin, Pitt, SBL, SDSU, Stanford, TCD, UCLA, UM, USM, Yale are selected. A total of 1032 participants were included of which 496 with ASD and 536 healthy controls. No information on the sex distribution of participants was provided. No information on the age of the subjects was provided.	Low	The functional features are statically obtained from ROIs specified by the AAL atlas. The functional connectivity matrices were obtained through Fisher's z-transform of correlation between pairs of mean time series of ROIs. Features were selected by only taking the upper triangular part of the connectivity matrix. The number of features is not specified. Classification was performed using NN. Tra…	Yes	Unclear	Unclear	Low	No information on the reference standard was provided in this paper explicitly, however a reference to ABIDE I is provided.	Yes	Yes	Low	Low	No information on the time interval or interventions has been provided, but a reference to ABIDE I is provided. All patients that met the inclusion critera were selected.	Yes	Unclear	Yes	Low
Li, H. et al., 2018	Participants were selected from 4 sites from ABIDE that had a sample size of at least 60. Healthy subjects were taken from all independent datasites to be used for offline training before transfer learning. No further selection criteria are described.	Unclear	Unclear	Unclear	Unclear	Data was obtained from ABIDE. The sites UM, UCLA, USM, and KUL are selected for performance evaluation separately. Each site comprised over 60 participants. The mean age per group varied from around 13 to around 25. The ASD and control groups are age matched per site. The samples are predominantly male.	Low	The functional features are statically obtained from ROIs specified by the AAL atlas. The functional connectivity matrices were obtained through Pearson's correlation between pairs of ROIs, from which features were selected by taking the off-diagonal triangular matrix. From the 4005 resulting features, further feature extraction was performed using AI. The number of features used for classificati…	Yes	Unclear	Unclear	Low	No information on the reference standard was provided in this paper explicitly, however a reference to ABIDE is provided.	Yes	Yes	Low	Low	No information on the time interval or interventions has been provided, but a reference to ABIDE is provided. There is no information on patients being excluded.	Yes	Unclear	Yes	Low
Li, J. et al., 2021	Participants were selected from a preprocessed version of ABIDE. This includes multiple sites. No selection criteria are provided.	Unclear	Yes	Unclear	Unclear	Data was obtained from ABIDE. The sites NYU, UM1, USM, UCLA1, Pitt, maxmul, Yale, KKI, TCD, Stanford, caltech, SDSU, Olin, UM2, KUL2, SBL, KUL1, OHSU, UCLA2, CMU are selected. A total of 866 participants were included of which 402 with ASD and 464 healthy controls. No information on the sex distribution of participants was provided. No information on the age of the subjects was provided.	Low	The functional features are statically obtained from ROIs specified by the massive online dictionary learning atlas. The graphs based on functional connectivity were obtained by applying the tangent space embedding method between pairs of mean time series of ROIs. The number of features is not specified. Classification was performed using functional graph discriminative network (NN). Training and…	Yes	Unclear	Unclear	Low	No information on the reference standard was provided in this paper explicitly, however a reference to ABIDE is provided.	Yes	Yes	Low	Low	No information on the time interval or interventions has been provided, but a reference to ABIDE is provided. All patients that met the inclusion critera were selected.	Yes	Unclear	Yes	Low
Li, Q. et al., 2019	Participants are selected from ABIDE according to the following citation from the paper: 'Subjects were excluded in case of: (a) fMRI images that could not be successfully preprocessed, as determined by visual inspection of normalization success; (b) mean framewise displacement (FD) > .5 mm; (c) a percentage of FD > .5 mm over 25%. Next, to further control for head motion, we matched the head mot…	Unclear	No	Yes	Unclear	Data was obtained from ABIDE. The sites caltech, CMU, KKI, KUL, maxmul, NYU, OHSU, Olin, Pitt, SBL, SDSU, Stanford, TCD, UCLA, UM, USM, Yale are selected. A total of 864 participants were included of which 409 with ASD and 455 healthy controls. Included are 362 males with ASD, 47 females with ASD, 383 healthy control males, and 72 healthy control females. The mean age of the ASD group is 17.43 wi…	Low	The functional features are statically obtained from ROIs specified by the Talairach Daemon atlas. The homotopic interhemispheric functional connectivity were obtained through voxel-mirrored homotopic connectivity analysis and Fisher's z transform. The structural features are corpus callosum volumes obtained with the Talairach Daemon atlas through morphological processing per ROI. This resulted i…	Yes	Yes	Low	Low	No information on the reference standard was provided in this paper explicitly, however a reference to ABIDE is provided.	Yes	Yes	Low	Low	No information on the time interval or interventions has been provided, but a reference to ABIDE is provided. 29 subjects were further excluded due to their overall covariance homogeneity below 2 standard deviations from the mean. Consequently, 402 ASD subjects and 496 controls were included in the final CC WM volume analysis.	Yes	Unclear	No	Unclear
Liang, Y. et al., 2022	Participants are selected from ABIDE. No specific selection criteria are reported but the following is stated: 'After data check and collation, a total of 989 subjects were included in the subsequent analysis.'	Unclear	Unclear	Unclear	Unclear	Data was obtained from 17 sites of ABIDE. A total of 989 participants were included of which 480 with ASD and 509 healthy controls. Included are 422 males with ASD, 58 females with ASD, 418 healthy control males, and 91 healthy control females. The mean age of the ASD group is 16.6 with a standard deviation of 8.2. The mean age of the healthy control group is 16.6 with a standard deviation of 7.3…	Low	Fisher's z transformed Peason's correlation coefficients between pairs of ROIs were used to compute functional connectivity matrices. The upper triangular part of the FC matrix was selected. From these matrices, further features were extracted using AI. The number of features is not specified. Classification was performed using a type of NN. Training and testing was performed using leave-one-site…	Yes	Unclear	Unclear	Low	No information on the reference standard was provided in this paper explicitly, however a reference to ABIDE is provided.	Yes	Yes	Low	Low	No information on the time interval or interventions has been provided, but a reference to ABIDE is provided. All patients that met the inclusion critera were selected.	Yes	Unclear	Yes	Low
Liang, Y. et al., 2021	Participants were selected from ABIDE, specifically the Preprocessed Connectomes Project. Participants with missing time points in the original imaging data were excluded.	Unclear	No	Unclear	Unclear	Data was obtained from ABIDE. The sites caltech, CMU, KKI, KUL, maxmul, NYU, OHSU, Olin, Pitt, SBL, SDSU, Stanford, TCD, UCLA, UM, USM, Yale are selected. A total of 1072 participants were included of which 511 with ASD and 561 healthy controls. Included are 451 males with ASD, 60 females with ASD, 465 healthy control males, and 96 healthy control females. The mean age of the ASD group is 16.7 wi…	Low	Pearson's correlation coefficient / Kendall Rank correlation between the mean time series of pairs of ROIs was used to create functional connectivity features. Further features were extracted from the functional connections by AI. The number of features is not specified. Classification was performed using T-CNNPL (NN). Training and testing was performed using 10-fold cross-validation.	Yes	Unclear	Unclear	Low	No information on the reference standard was provided in this paper explicitly, however a reference to ABIDE is provided.	Yes	Yes	Low	Low	No information on the time interval or interventions has been provided, but a reference to ABIDE is provided. All patients that met the inclusion critera were selected.	Yes	Unclear	Yes	Low
Liu, J. et al., 2020	Participants are selected from ABIDE I. No specific selection criteria are reported but the sample is chosen to match other studies in the literature.	Unclear	Unclear	Unclear	Unclear	Data was obtained from ABIDE I. A total of 871 participants were included of which 403 with ASD and 468 healthy controls. Included are 349 males with ASD, 54 females with ASD, 378 healthy control males, and 90 healthy control females. The mean age of the ASD group is 17.07 with a standard deviation of 7.95. The mean age of the healthy control group is 16.84 with a standard deviation of 7.23. The …	Low	The functional features are dynamically obtained from ROIs specified by the AAL atlas. The functional connections were obtained through Pearson's correlation coefficient between pairs of successive non-overlapping windowed parts of ROI time series. Features were selected with multi-task feature selection method integrating elastic net and manifold regularization. The number of features is not spe…	Yes	Unclear	Unclear	Low	No information on the reference standard was provided in this paper explicitly, however a reference to ABIDE I is provided.	Yes	Yes	Low	Low	No information on the time interval or interventions has been provided, but a reference to ABIDE I is provided. All patients that met the inclusion critera were selected.	Yes	Unclear	Yes	Low
Liu, R. et al., 2022	Participants are selected from 17 sites of ABIDE I. There are no selection criteria described.	Unclear	Yes	Unclear	Unclear	Data was obtained from 17 sites of ABIDE I. A total of 1035 participants were included of which 505 with ASD and 530 healthy controls. No information on the sex distribution of participants was provided. No information on the age of the subjects was provided.	Low	The functional features are statically obtained from ROIs specified by the CC200 atlas. The functional connectivity features were obtained through Pearson's correlation between the time series of pairs of ROIs. The structural features are GM and CSF volumes obtained with the CC200 atlas through morphological computations per ROI. The phenotypic features age, sex, and handedness were added to the …	Yes	Unclear	Unclear	Low	No information on the reference standard was provided in this paper explicitly, however a reference to ABIDE I is provided.	Yes	Yes	Low	Low	No information on the time interval or interventions has been provided, but a reference to ABIDE I is provided. All patients that met the inclusion critera were selected.	Yes	Unclear	Yes	Low
Liu, Y. et al., 2020	Participants are selected from ABIDE, specifically the Preprocessed Connectomes Project. The paper mentions exclusions but the reason seems missing. The following is a citation: 'We successfully downloaded a dataset of 1102 subjects from the Preprocessed Connectomes Project, and then excluded subjects whose imaging data shows some missing.'	Unclear	Unclear	Unclear	Unclear	Data was obtained from ABIDE. The sites caltech, CMU, KKI, KUL, maxmul, NYU, OHSU, Olin, Pitt, SBL, SDSU, Stanford, TCD, UCLA, UM, USM, Yale are selected. A total of 1054 participants were included of which 506 with ASD and 548 healthy controls. Included are 446 males with ASD, 60 females with ASD, 453 healthy control males, and 95 healthy control females. The mean age of the ASD group is 16.59 w…	Low	The functional features are statically obtained from ROIs specified by the CC200 atlas. The functional connectivity features were obtained through Pearson's correlation coefficient between the mean time series of pairs of ROIs. Features were selected with Extra-Trees (attention module). This resulted in 1935 features. Classification was performed using SVM. Training and testing was performed usin…	Yes	No	Unclear	Low	No information on the reference standard was provided in this paper explicitly, however a reference to ABIDE is provided.	Yes	Yes	Low	Low	No information on the time interval or interventions has been provided, but a reference to ABIDE is provided. All patients that met the inclusion critera were selected.	Yes	Unclear	Yes	Low
Lu, Z. et al., 2021	Participants are selected from 3 sites of ABIDE. No selection criteria are described.	Unclear	Yes	Unclear	Unclear	Data was obtained from ABIDE. The sites NYU, USM, UM1 are selected. A total of 391 participants were included of which 190 with ASD and 201 healthy controls. Included are 170 males with ASD, 20 females with ASD, 158 healthy control males, and 43 healthy control females. The age range of the ASD group is [7.13, 42.3] and the age range of the healthy control group is [6.47, 39.4]. The age is expres…	Low	Features were extracted using AI. A Pearson's correlation coefficient between the mean time series of pairs of ROIs was used to extract features from functional connectivity. Features were selected with upper part of FC matrix and multi-output Takagi-Sugeno-Kang fuzzy inference system. The number of features is not specified. Classification was performed using DBN (NN). Training and testing was p…	Yes	Unclear	Unclear	Low	No information on the reference standard was provided in this paper explicitly, however a reference to ABIDE is provided.	Yes	Yes	Low	Low	No information on the time interval or interventions has been provided, but a reference to ABIDE is provided. All patients that met the inclusion critera were selected.	Yes	Unclear	Yes	Low
Mastrovito, D. et al., 2018	Participants are selected from one site of ABIDE I and one site of ABIDE II. Participants younger than 18 are excluded to match a sample of schizophrenia patients.	Unclear	No	Unclear	Unclear	Data was obtained from ABIDE I and II. Sites from ABIDE I: USM. Sites from ABIDE II: BNI. A total of 118 participants were included of which 64 with ASD and 54 healthy controls. Included are 64 males with ASD, 0 females with ASD, 54 healthy control males, and 0 healthy control females. The mean age of the ASD group is 31.93 with a standard deviation of 11.27. The mean age of the healthy control g…	Low	The functional features are statically obtained from ROIs specified by the Power atlas. The effective connectivity were obtained through Bayesian networks. Features were selected with RFE. This resulted in 868 features. Classification was performed using SVM. Training and testing was performed using inter-site cross-validation.	Yes	No	Unclear	Low	No information on the reference standard was provided in this paper explicitly, however a reference to ABIDE I and II is provided.	Yes	Yes	Low	Low	No information on the time interval or interventions has been provided, but a reference to ABIDE I and II is provided. All patients that met the inclusion critera were selected.	Yes	Unclear	Yes	Low
Mishra, M. and Pati, U., 2021	Participants are selected from ABIDE I. There are no selection criteria reported.	Unclear	Unclear	Unclear	Unclear	Data was obtained from ABIDE I. The site None is selected. A total of 50 participants were included of which 26 with ASD and 24 healthy controls. No information on the sex distribution of participants was provided. No information on the age of the subjects was provided.	Low	The structural features are surface features of right hemisphere obtained with the Desikan-Killiany atlas through morphological computations. Features were selected with thresholding with Pearson's correlation coefficient.The phenotypic features age, VIQ, and PIQ were added to the feature vector. The number of features is not specified. Classification was performed using random forest. Training a…	Yes	Unclear	Unclear	Low	No information on the reference standard was provided in this paper explicitly, however a reference to ABIDE I is provided.	Yes	Yes	Low	Low	No information on the time interval or interventions has been provided, but a reference to ABIDE I is provided. All patients that met the inclusion critera were selected.	Yes	Unclear	Yes	Low
Mishra, M. and Pati, U., 2022	It is only specified that they extracted a sample of ABIDE I from COINS without mention of any selection criteria.	Unclear	Unclear	Unclear	Unclear	Data was obtained from ABIDE I, without specifying a site. A total of 100 participants were included of which 68 with ASD and 32 healthy controls. No information on the sex distribution of participants was provided. No information on the age of the subjects was provided.	Low	The structural features are volumetric and morphometric features obtained with the Desikan-Killiany atlas through computations per ROI. Features were selected by excluding highly correlated features according to Pearson's correlation coefficient. The phenotypic features age, VIQ, and PIQ were added to the feature vector. The number of features is not specified. Classification was performed using …	Yes	Unclear	Unclear	Low	No information on the reference standard was provided in this paper explicitly, however a reference to ABIDE I is provided.	Yes	Yes	Low	Low	No information on the time interval or interventions has been provided, but a reference to ABIDE I is provided. There is no report of patients being excluded.	Yes	Unclear	Yes	Low
Payabvash, S. et al., 2019	The following are citations on patient selection: 'The participants in this study were recruited and prospectively enrolled through the UCSF Sensory Neurodevelopment and Autism Program clinical sites and research database.' 'The exclusion criteria were history of premature birth(<34 weeks), known genetic disorder associated with autism at time of enrollment (e.g., fragile X syndrome), or other ne…	Yes	No	Yes	Low	Data was obtained from the Sensory Neurodevelopment and Autism Program neuroimaing collection. A total of 47 participants were included of which 14 with ASD and 33 healthy controls. Included are 14 males with ASD, 0 females with ASD, 33 healthy control males, and 0 healthy control females. The mean age of the ASD group is 8.9 with a standard deviation of 2.7. The mean age of the healthy control g…	Low	The diffusion features are Edge density obtained with the Desikan-Killiany atlas through probabilistic tractography between ROIs. The number of features is not specified. Classification was performed using an ensemble of random forest. Training and testing was performed using stratified cross-validation.	Yes	Unclear	Unclear	Low	The reference standard diagnosis is based on ADI-R, ADOS-G, SCQ, and DSM-IV criteria. It is also specified that potential comorbidity was excluded by the criteria mentioned at the description of patient selection.	Yes	Yes	Low	Low	No information on the time interval or interventions has been provided. All patients that met the inclusion critera were selected.	Yes	Yes	Yes	Low
Peng, Liling and Liu, X. et al., 2022	Participants are selected from ABIDE, site NYU. No selection criteria are reported	Unclear	Unclear	Unclear	Unclear	Data was obtained from ABIDE. The site NYU is selected. A total of 92 participants were included of which 45 with ASD and 47 healthy controls. Included are 36 males with ASD, 9 females with ASD, 36 healthy control males, and 11 healthy control females. The mean age of the ASD group is 11.1 with a standard deviation of 2.3. The mean age of the healthy control group is 11.0 with a standard deviatio…	Low	The functional features are statically obtained from ROIs specified by the AAL atlas. The graph measures: connection weight, global typological information, and nodal typological information based on functional brain networks (functional connectivity matrices) were obtained through Pearson's correlation coefficient between the mean time series of pairs of ROIs. Features were selected with t-test …	Yes	Unclear	Unclear	Low	No information on the reference standard was provided in this paper explicitly, however a reference to ABIDE is provided.	Yes	Yes	Low	Low	No information on the time interval or interventions has been provided, but a reference to ABIDE is provided. All patients that met the inclusion critera were selected.	Yes	Unclear	Yes	Low
Peng, Liang et al., 2022	Participants are selected from ABIDE I and II but no selection criteria are provided.	Unclear	Unclear	Unclear	Unclear	Data was obtained from ABIDE I and II without specifying the sites. A total of 1029 participants were included of which 485 with ASD and 544 healthy controls. No information on the sex distribution of participants was provided. No information on the age of the subjects was provided.	Low	Pearson's correlation coefficients between windowed mean time series of pairs of ROIs were used to form graphs that represent functional brain networks. The upper triangular part of the fully associated matrix was selected. Further features were extracted from these graphs with AI. The phenotypic features sex, age, gene were used to calculate node similarity. This resulted in 7503 features. Class…	Yes	No	Unclear	Low	No information on the reference standard was provided in this paper explicitly, however a reference to ABIDE I and II is provided.	Yes	Yes	Low	Low	No information on the time interval or interventions has been provided, but a reference to ABIDE I and II is provided. All patients that met the inclusion critera were selected.	Yes	Unclear	Yes	Low
Prasad, P. et al., 2022	Participants are selected from ABIDE I. It is mentioned that 86 ASD scans were discarded because of missing time series. Furthermore, it is specified that the whole dataset consists of 1112 samples distributed over 505 ASD and 530 typical controls. Later it is specified that 949 samples are used.	Unclear	Unclear	Unclear	Unclear	Data was obtained from ABIDE I. The sites caltech, CMU, KKI, KUL, maxmul, NYU, OHSU, Olin, Pitt, SBL, SDSU, Stanford, TCD, UCLA, UM, USM, Yale are selected. A total of 949 participants were included of which 419 with ASD and 530 healthy controls. The sex distribution was not specified for the ASD group and healthy control group, but over the whole sample: 803 males and 146 females. Information on…	Low	Pearson's correlation coefficients between mean time series of pairs of ROIs were used to obtain functional connectivity matrices. The upper triangular part of the functional connectivity matrix was selected. Further features were extracted using an autoencoder (AI). The number of features is not specified. Classification was performed using MLP (NN). Training and testing was performed using 10-f…	Yes	Unclear	Unclear	Low	No information on the reference standard was provided in this paper explicitly, however a reference to ABIDE I is provided.	Yes	Yes	Low	Low	No information on the time interval or interventions has been provided, but a reference to ABIDE I is provided.	Yes	Unclear	Unclear	Unclear
Qiao, J. et al., 2022	Participants are selected from ABIDE. Subjects with head movements larger than 2 mm and rotation angles larger than 2 degrees were excluded.	Unclear	No	Unclear	Unclear	Data was obtained from ABIDE, without specifying which site. A total of 157 participants were included of which 82 with ASD and 75 healthy controls. Included are 74 males with ASD, 8 females with ASD, 60 healthy control males, and 15 healthy control females. The mean age of the ASD group is 19.53 with a standard deviation of 7.08. The mean age of the healthy control group is 16.12 with a standard…	Low	The functional features are dynamically obtained from RSNs specified by no reported atlas. The functional connections were obtained through Pearson's correlation coefficients between pairs of (sliding) windowed mean time series of RSNs. The upper triangular part of the connectivity matrix is selected. This resulted in 5250 features. Classification was performed using LSTM (a type of RNN). Trainin…	Yes	Unclear	Unclear	Low	No information on the reference standard was provided in this paper explicitly, however a reference to ABIDE is provided.	Yes	Yes	Low	Low	No information on the time interval or interventions has been provided, but a reference to ABIDE is provided. All patients that met the inclusion critera were selected.	Yes	Unclear	Yes	Low
Qin, C. et al., 2022	Participants are selected from ABIDE I without specifying the sites. The following selection criteria are mentioned in the paper: 'We first exclude very poor quality data. Then select the data with TR of 2000 to ensure the same length of neural activity during imaging. Finally, the female subjects and the subjects over 35 years old are excluded. After the chi-square test for the gender of the two…	Unclear	No	Unclear	Unclear	Data was obtained from ABIDE I, without specifying which site(s). A total of 472 participants were included of which 235 with ASD and 237 healthy controls. Included are 235 males with ASD, 0 females with ASD, 237 healthy control males, and 0 healthy control females. The mean age of the ASD group is 16.39 with a standard deviation of 6.52. The mean age of the healthy control group is 16.07 with a …	Low	Algorithms are applied to mean time series per ROI was used to extract features. A combination of features was extracted by LASSO, HMM, and LSTM at different time scales. Using LSTM for feature extraction is a form of AI. The number of features is not specified. Classification was performed using 1DCNN (NN). Training and testing was performed using a holdout set of 50 participants used for testin…	No	Unclear	High	Low	No information on the reference standard was provided in this paper explicitly, however a reference to ABIDE I is provided.	Yes	Yes	Low	Low	No information on the time interval or interventions has been provided, but a reference to ABIDE I is provided. All patients that met the inclusion critera were selected.	Yes	Unclear	Yes	Low
Rakhimberdina, Z. et al., 2020	It is specified that the selected participants are a subset of ABIDE. The selection criteria are not specified.	Unclear	Unclear	Unclear	Unclear	Data was obtained from 17 sites of ABIDE. A total of 871 participants were included of which 403 with ASD and 468 healthy controls. The sex distribution was not specified for the ASD group and healthy control group, but over the whole sample: 727 males and 144 females. No information on the age of the subjects was provided.	Low	The functional features are statically obtained from ROIs specified by no reported atlas. The graph signal processing features obtained from functional connectivity graphs, which were constructed such that nodes correspond to subjects and edges carry a weight based on a correlation distance and phenotypic features. The phenotypic features sex, age, and imaging site were added to the feature vecto…	Yes	Unclear	Unclear	Low	No information on the reference standard was provided in this paper explicitly, however a reference to ABIDE is provided.	Yes	Yes	Low	Low	No information on the time interval or interventions has been provided, but a reference to ABIDE is provided. There is no report of patients being excluded after initial selection.	Yes	Unclear	Yes	Low
Rakic, M. et al., 2020	Participants were selected from several sites of ABIDE I, specifically the Preprocessed Connectomes Project. Participants were excluded because of motion artifacts (as per the mean framewise displacement surpassing a value of 0.2).	Unclear	No	Unclear	Unclear	Data was obtained from ABIDE I. The sites caltech, CMU, KKI, KUL, maxmul, NYU, OHSU, Olin, Pitt, SBL, SDSU, Stanford, TCD, UCLA, UM, USM, Yale are selected. A total of 817 participants were included of which 368 with ASD and 449 healthy controls. No information on the sex distribution of participants was provided. No information on the age of the subjects was provided.	Low	Pearson's correlation coefficients between pairs of mean time series of ROIs were used to form static functional connectivity matrices. The structural features are structural connectivity matrices obtained with the Destrieux atlas through the volumetric correspondence of the gray matter between pairs of ROIs. Features were selected by including the upper triangular parts of both matrices, followe…	Yes	No	Unclear	Low	No information on the reference standard was provided in this paper explicitly, however a reference to ABIDE I is provided.	Yes	Yes	Low	Low	No information on the time interval or interventions has been provided, but a reference to ABIDE I is provided. All patients that met the inclusion critera were selected.	Yes	Unclear	Yes	Low
Ronicko, J. et al., 2020	Participants were selected from ABIDE I and II, without specifying which sites. The reported inclusion criteria are: eyes open during scan acquisition, between 7 and 18 years of age, at least 80% of volumes retained after censoring, and root-mean-square deviation less than 0.2. Furthermore the ASD and HC groups were matched for age and motion.	Unclear	No	Unclear	Unclear	Data was obtained from ABIDE I and II, without specifying which sites. A total of 600 participants were included of which 300 with ASD and 300 healthy controls. Included are 260 males with ASD, 40 females with ASD, 223 healthy control males, and 77 healthy control females. The mean age of the ASD group is 11.87 with a standard deviation of 2.75. The mean age of the healthy control group is 11.85 …	Low	The functional features are statically obtained from ROIs specified by three atlases: Gordon's, Harvard-Oxford, and Diedrichsen atlas. The functional connectivity matrices were obtained through Pearson's correlation coefficient between mean time series of pairs of ROIs. The upper triangular part of the functional connectivity matrices were selected followed by a conditional random forest as featu…	Yes	Unclear	Unclear	Low	No information on the reference standard was provided in this paper explicitly, however a reference to ABIDE I and II is provided.	Yes	Yes	Low	Low	No information on the time interval or interventions has been provided, but a reference to ABIDE I and II is provided. All patients that met the inclusion critera were selected.	Yes	Unclear	Yes	Low
Saad, M. and Islam, S., 2019	Participants are selected from the USC Multimodal Connectivity Database, which comes from the site UCLA. No information on patient selection is reported nor is any demographic information reported.	Unclear	Unclear	Unclear	Unclear	Data was obtained from USC Multimodal Connectivity Database, from which the site UCLA is selected. A total of 92 participants were included of which 51 with ASD and 41 healthy controls. No information on the sex distribution of participants was provided. No information on the age of the subjects was provided.	Low	The diffusion features are graph measures (e.g. assortativity and modularity) of connectivity matrices obtained without a specified atlas through computations per graph. Features were selected with PCA. This resulted in 2 features. Classification was performed using SVM. Training and testing was performed using a train-test split of 19:4 (roughly 5:1).	No	Yes	High	Low	No information on the reference standard was provided in this paper explicitly, however a reference to USC Multimodal Connectivity Database is provided.	Yes	Yes	Low	Low	No information on the time interval or interventions has been provided, but a reference to USC Multimodal Connectivity Database is provided. There is no report of any exclusions after initial selection.	Yes	Unclear	Yes	Low
Saponaro, S. et al., 2022	Participants are selected from multiple sites of ABIDE I and II. The following selection criteria are reported. Participants (65) were excluded because of motion artifacts or low signal to noise ratio. Data from sites that did not have both individuals with ASD and healthy controls were excluded. Participants whose age fell within the range of 6 to 40 years and only males were included.	Unclear	No	Unclear	Unclear	Data was obtained from 37 sites from ABIDE I and II. A total of 1638 participants were included of which 793 with ASD and 845 healthy controls. Included are 793 males with ASD, 0 females with ASD, 845 healthy control males, and 0 healthy control females. The mean age of the ASD group is 15.2 with a standard deviation of 6.3. The mean age of the healthy control group is 15.6 with a standard deviat…	Low	The structural features are thickness, volumes, and the mean and standard deviation of the thickness obtained with the Desikan–Killiany–Tourville atlas through morphological computations both globally and per ROI. This resulted in 221 features. Classification was performed using RF. Training and testing was performed using 5-fold cross-validation.	Yes	Yes	Low	Low	No information on the reference standard was provided in this paper explicitly, however a reference to ABIDE I and II is provided.	Yes	Yes	Low	Low	No information on the time interval or interventions has been provided, but a reference to ABIDE I and II is provided. All patients that met the inclusion critera were selected.	Yes	Unclear	Yes	Low
Sen, B. et al., 2018	Participants are selected from several sites of ABIDE. No selection criteria are reported.	Unclear	Yes	Unclear	Unclear	Data was obtained from ABIDE. The sites CMU, caltech, KKI, maxmul, NYU, Olin, OHSU, SDSU, NeuroIMAGE, Stanford, TCD, UCLA, KUL, UM, Pitt, USM, Yale are selected. A total of 1111 participants were included of which 573 with ASD and 538 healthy controls as specified in the text. The sex distribution is given per site and not per ASD or HC group. In Table 2, the numbers (male/female) sometimes add u…	Low	PCA and ICA were used to extract spatiotemporal features from preprocessed fMRI data. The structural features are extracted from preprocessed subvolumes by an autoencoder and CNN (AI). The number of features is not specified. Classification was performed using SVM. Training and testing was performed using stratified train-test split of 70:30.	No	Unclear	High	Low	No information on the reference standard was provided in this paper explicitly, however a reference to ABIDE is provided.	Yes	Yes	Low	Low	No information on the time interval or interventions has been provided, but a reference to ABIDE is provided. It is unclear if all selected patients are included because the number of autistic subjects per site in Table 2 sums to 548 while 573 was specified in the text. It is unclear where the mistake is.	Yes	Unclear	Unclear	Unclear
Shen, M. et al., 2018	In this study a consecutive sample is described: 'Between July 20, 2007, and Dec 13, 2012, 159 children with autism spectrum disorder (132 male, 27 female) and 77 with typical development (49 male, 28 female) underwent MRI scans and behavioural assessments. The autism spectrum disorder group comprised 132 children who were from normal-risk simplex families and 27 who were from high-risk multiplex…	Yes	Unclear	Yes	Low	An in-house dataset was sampled at the site University of California. A total of 236 participants were included of which 159 with ASD and 77 healthy controls. Included are 132 males with ASD, 27 females with ASD, 49 healthy control males, and 28 healthy control females. The mean age of the ASD group is 3.1 with a standard deviation of 0.48. The mean age of the healthy control group is 3 with a st…	Low	The structural features are extra-axial CSF volume and total cerebral volume obtained with no reported atlas through morphological computations. The phenotypic features age, sex were added to the feature vector. This resulted in 4 features. Classification was performed using SVM. Training and testing was performed using cross-validation.	Yes	Yes	Low	Low	The reference standard is a diagnosis confirmed by ADOS and ADI-R. Furthermore, assessments based on the Mullen Scale of Early learning and Children's Sleep Habits Questionnaire were also made.	Yes	Yes	Low	Low	There is no information provided on the time interval or any interventions between index test and reference standard. No exclusions were made after initial selection for the participants used in the machine learning experiment.	Yes	Yes	Yes	Low
Sherkatghanad, Z. et al., 2020	Participants are selected from multiple sites of ABIDE, specifically the Preprocessed Connectomes Project. The following selection criteria are reported: 'The inclusion criteria for sites was having at least 20 subjects meeting other criteria for inclusion like successful preprocessing with manual visual inspection of normalization to MNI space of MPRAGE'. It is not clearly stated if any actual e…	Unclear	Unclear	Unclear	Unclear	Data was obtained from ABIDE I. The sites caltech, CMU, KKI, KUL, maxmul, NYU, OHSU, Olin, Pitt, SBL, SDSU, Stanford, UCLA, UM, USM, Yale, TCD are selected. A total of 1035 participants were included of which 505 with ASD and 530 healthy controls. Included are 435 males with ASD, 70 females with ASD, 443 healthy control males, and 87 healthy control females. The mean age of the ASD group is 17.1 …	Low	The functional features are statically obtained from ROIs specified by the CC400 atlas. The functional connectivity matrices were obtained through Pearson's correlation coefficient between pairs of the mean time series of ROIs. The number of features is not specified. Classification was performed using CNN. Training and testing was performed using 10-fold cross-validation.	Yes	Unclear	Unclear	Low	The reference standard is described for most of the included sites: 'The autism diagnostic observation tool and autism diagnostic interview-revised were used for ASD diagnosis or typical control confirmation in the majority of the sites'	Yes	Yes	Low	Low	No information on the time interval or interventions has been provided, but a reference to ABIDE I is provided. All patients that met the inclusion critera were selected.	Yes	Unclear	Yes	Low
Shi, C. et al., 2022	Participants are selected from multiple sites of ABIDE, specifically the Preprocessed Connectomes Project. Sites comprising fewer than 40 subjects are excluded.	Unclear	No	Unclear	Unclear	Data was obtained from ABIDE. The sites NYU, UCLA, Pitt, Yale, USM, UM, TCD, KUL are selected. A total of 623 participants were included of which 287 with ASD and 336 healthy controls. Included are 254 males with ASD, 33 females with ASD, 264 healthy control males, and 72 healthy control females. The mean age of the ASD group is 16.46 with a standard deviation of 5.64. The mean age of the healthy…	Low	The functional features are statically obtained from ROIs specified by the AAL atlas. The functional connectivity matrices were obtained through correlation coefficients between pairs of the mean time series of ROIs. The upper triangular part of the functional connectivity matrix was selected followed by clustering, minimum spanning tree construction and a ranking of subsets. This resulted in 400…	Yes	No	Unclear	Low	No information on the reference standard was provided in this paper explicitly, however a reference to ABIDE is provided.	Yes	Yes	Low	Low	No information on the time interval or interventions has been provided, but a reference to ABIDE is provided. All patients that met the inclusion critera were selected.	Yes	Unclear	Yes	Low
Shi, C. et al., 2021	Participants were selected from three sites of ABIDE. The following reasoning can be interpreted as selection criteria: 'As different sites have different numbers of limited samples, we use the data from three different sites, including NYU, UM and USM, each with more than 50 subjects and using different fMRI protocols'. There appears to be an error in either the total number of neurotypical cont…	Unclear	No	Unclear	Unclear	Data was obtained from ABIDE. The sites NYU, USM, UM are selected. A total of 353 participants were included of which 159 with ASD and 194 healthy controls. Included are 141 males with ASD, 18 females with ASD, 142 healthy control males, and 52 healthy control females. The mean age of the ASD group is 16.91 with a standard deviation of 6.44. The mean age of the healthy control group is 16.29 with…	Low	The functional features are statically obtained from ROIs specified by the AAL atlas. The functional connectivity matrices were obtained through Pearson's correlation coefficient between the mean time series of pairs of ROIs which were later domain adapted. Features were selected by selecting the upper triangular part of the connectivity matrix. This resulted in 4005 features. Classification was …	Yes	No	Unclear	Low	No information on the reference standard was provided in this paper explicitly, however a reference to ABIDE is provided.	Yes	Yes	Low	Low	No information on the time interval or interventions has been provided, but a reference to ABIDE is provided. There is no report of exclusions after initial selection.	Yes	Unclear	Yes	Low
Sidhu, G., 2019	Participants are selected from two sites of ABIDE. No selection criteria are provided.	Unclear	Unclear	Unclear	Unclear	Data was obtained from ABIDE. The sites Stanford and UM2 are selected and used separately. Stanford: a total of 30 participants were included of which 15 with ASD and 15 healthy controls. UM2: a total of 20 participants were included of which 7 with ASD and 13 healthy controls. No information on the sex distribution of participants was provided. The minimum, mean and maximum age are provided per …	Low	The functional features are obtained in a statical way. The processed time series were obtained through locally linear embedding. Features were selected with Sequential Forward Selection. The number of features is not specified. Classification was performed using linear discriminant analysis. Training and testing was performed using single-site train-test split of 2:1.	No	Unclear	High	Low	No information on the reference standard was provided in this paper explicitly, however a reference to ABIDE is provided.	Yes	Yes	Low	Low	No information on the time interval or interventions has been provided, but a reference to ABIDE is provided. There is no report of excluded participants after initial selection.	Yes	Unclear	Yes	Low
Song, Y. et al., 2019	Participants are selected from five sites of ABIDE. No selection criteria are reported.	Unclear	Unclear	Unclear	Unclear	Data was obtained from ABIDE. The sites Stanford, KUL1, KUL2, Olin, Pitt, caltech are selected. A total of 235 participants were included of which 119 with ASD and 116 healthy controls. Included are 101 males with ASD, 18 females with ASD, 97 healthy control males, and 19 healthy control females. The mean and standard deviation of the age distribution is provided per site, not per ASD and healthy…	Low	The functional features are statically obtained from ROIs specified by the AAL atlas. The metrics: modularity, global density, local density, distance, and node membership based on graphs representing functional connectivity were obtained from Pearson's correlation coefficients between mean time series of pairs of ROIs. Features were selected with RFE. This resulted in 5 features. Classification …	Yes	Yes	Low	Low	No information on the reference standard was provided in this paper explicitly, however a reference to ABIDE is provided.	Yes	Yes	Low	Low	No information on the time interval or interventions has been provided, but a reference to ABIDE is provided. There is no report of participants being excluded after initial selection.	Yes	Unclear	Yes	Low
Spera, G. et al., 2019	Participants were selected from four sites of ABIDE as a result of the following selection critera. Children in the age range of 6.5 to 13 years old were included. Only boys whose eyes were open during the scan were included. Finally, only the four largest sites satisfying the previous criteria were selected.	Unclear	No	Unclear	Unclear	Data was obtained from ABIDE I. The sites KKI, NYU, UCLA, UM are selected. A total of 190 participants were included of which 102 with ASD and 88 healthy controls. Included are 102 males with ASD, 0 females with ASD, 88 healthy control males, and 0 healthy control females. The mean age of the ASD group is 10.57 with a standard deviation of 1.31. The mean age of the healthy control group is 10.7 w…	Low	The functional features are statically obtained from ROIs specified by the Harvard-Oxford atlas. The functional connectivity matrices were obtained through Fisher's z-transformed Pearson's correlation coefficient between the mean time series of pairs of ROIs. Half of the connectivity was selected matrix. This resulted in 5995 features. Classification was performed using SVM. Training and testing …	Yes	No	Unclear	Low	The reference standard is not explicitely stated for this study, but it is reported that both ADOS Gotham total and ADOS Gotham severity scores are listed for the ASD subjects. It is reported that some children from the sites UCLA and UM did not have the ADOS scores. A reference to ABIDE is also present.	Yes	Yes	Low	Low	No information on the time interval or interventions has been provided, but a reference to ABIDE is provided. There is no report of participants being excluded after initial selection.	Yes	Unclear	Yes	Low
Squarcina, L. et al., 2021	Participants were selected from an in-house dataset. There appear to be some selections based on the age of participants, but no selection criteria are specified. It is stated that there was no difference in age or IQ between patients with autism or controls.	Unclear	Unclear	Yes	Unclear	Data was obtained from in-house. The site La Nostra Famiglia, Scientific Institute IRCCS, Pasiandi Prato, Udine, Italy is selected. A total of 76 participants were included of which 40 with ASD and 36 healthy controls. Included are 36 males with ASD, 4 females with ASD, 28 healthy control males, and 8 healthy control females. The mean age of the ASD group is 8.9 with a standard deviation of 3.5. …	Low	The structural features are average cortical thickness normalized to cortical volume obtained with the Desikan-Killiany atlas through computation of the shortest distance between a vertex and the complementary surface. Features were selected with greedy forward-feature selection. This resulted in 8 features. Classification was performed using SVM. Training and testing was performed using leave-on…	Yes	Yes	Low	Low	The following is a citation of the information given in the paper on the reference standard: 'The ASD diagnosis fulfilled the DSM-IV criteria and the autism diagnostic observation schedule (ADOS) was validated through a consensus meeting between a child psychiatrist and a child psychologist. Illness severity was determined using the childhood autism rating scale (CARS). None of the patients had c…	Yes	Yes	Low	Low	No information on the time interval is provided. The following is a citation of information on the interventions: 'All children underwent an MRI examination, mostly under sedation because of their young age or inability to remain still. MRI scans were checked for abnormalities by an experienced radiologist and no evidence of gross central nervous system abnormalities was detected.' There is no re…	Yes	Yes	Yes	Low
Subah, F. et al., 2021	Participants were selected from multiple sites of ABIDE, specifically the preprocessed connectomes project. According to a quality assessment protocol of the external source, not all data passed the quality criteria resulting in 866 subjects.	Unclear	Unclear	Unclear	Unclear	Data was obtained from ABIDE. The sites caltech, CMU, KKI, KUL, maxmul, NYU, OHSU, Olin, Pitt, SBL, SDSU, Stanford, TCD, UCLA, UM, USM, Yale are selected. A total of 866 participants were included of which 402 with ASD and 464 healthy controls. No information on the sex distribution of participants was provided. No information on the age of the subjects was provided.	Low	The functional features are statically obtained from ROIs specified by the BASC atlas. The functional connectivity matrices were obtained through tangent space embedding. The lower triangular part of the resulting connectivity matrix is selected. This resulted in 7381 features. Classification was performed using DNN (NN). Training and testing was performed using stratified 5-fold cross-validation.	Yes	No	Unclear	Low	No information on the reference standard was provided in this paper explicitly, however a reference to ABIDE is provided.	Yes	Yes	Low	Low	No information on the time interval or interventions has been provided, but a reference to ABIDE is provided. All patients that met the inclusion critera were selected.	Yes	Unclear	Yes	Low
Sun, J. et al., 2021	Participants are selected from four sites of ABIDE, but the machine learning experiment is only carried out on one site. The following are the selection criteria used in the paper: 'After the preprocessing procedure, we excluded 1) 156 participants with maximum head motion > 1.5 mm or > 1.5 degrees; 2) 4 participants with spatial normalization. Meanwhile, only right-handed participants were inclu…	Unclear	No	Unclear	Unclear	Data was obtained from ABIDE. The site UCLA is selected. A total of 62 participants were included of which 31 with ASD and 31 healthy controls. Included are 28 males with ASD, 3 females with ASD, 26 healthy control males, and 5 healthy control females. The mean age of the ASD group is 12.77 with a standard deviation of 2.06. The mean age of the healthy control group is 12.74 with a standard devia…	Low	The functional features are statically obtained from ROIs extracted using ICA. The mean z-values of ROIs based on RSNs were obtained through ICA and normalization. The number of features is not specified. Classification was performed using RBF-SVM. Training and testing was performed using leave-one-out cross-validation.	Yes	Unclear	Unclear	Low	No information on the reference standard was provided in this paper explicitly, however a reference to ABIDE is provided.	Yes	Yes	Low	Low	No information on the time interval or interventions has been provided, but a reference to ABIDE is provided. From the selected sites, only one site is used for diagnostic testing (machine learning experiment).	Yes	Unclear	No	Unclear
Supekar, K. et al., 2022	Participants were selected from 14 sites of ABIDE for training and validation. Participants were included if their rsfMRI data was available, the repetition time of the scan was 2 seconds with at least 180 volumes in the scan, and the mean frame displacement was less than 0.5 mm. For the independent test sets Stanford and GENDAAR the selection criteria were: the rsfMRI data had to be available, a…	Unclear	No	Unclear	Unclear	Data was obtained from Stanford, GENDAAR, and 14 sites of ABIDE. From ABIDE, total of 834 participants were included of which 419 with ASD and 415 healthy controls. Included are 368 males with ASD, 51 females with ASD, 340 healthy control males, and 75 healthy control females. The mean age of the ASD group is 13.9 with a standard deviation of 6.6. The mean age of the healthy control group is 14.9…	Low	Features were extracted using AI from the time-averaged series per ROI. The phenotypic features gender, site, and age were also fed to the classifier. The number of features is not specified. Classification was performed using a spatiotemporal deep neural network. Training and testing was performed using 5-fold cross-validation for the ABIDE sample. Two separate-site tests (without training) were…	Yes	Unclear	Unclear	Low	The reference standard reported for the datasets ABIDE, Stanford, and GENDAAR are ADOS and ADI-R. Though, it is specified that for each sample not all individuals with ASD had ADI-R information available, without mentioning if ADOS information was available for all individuals with ASD.	Yes	Yes	Low	Low	No information on the time interval or interventions has been provided, but a reference to ABIDE, Stanford, and GENDAAR respectively are provided. All patients that met the inclusion critera were selected.	Yes	Unclear	Yes	Low
Tang, M. et al., 2020	Participants are selected from multiple sites of ABIDE I. Participants (77) were removed because of low quality or missing scans.	Unclear	No	Unclear	Unclear	Data was obtained from ABIDE I. The site 17 is selected. A total of 1035 participants were included of which 505 with ASD and 530 healthy controls. No information on the sex distribution of participants was provided. No information on the age of the subjects was provided.	Low	The correlation between the mean time series of pairs of ROIs, and between fMRI data and ROI time series were computed create a functional connectivity matrix and multichannel correlation matrix. From these two inputs, features were further extracted using AI: an MLP to extract features from the functional connectivity matrix and a 3D ResNet to extract features from the fMRI x ROI correlation mat…	Yes	Unclear	Unclear	Low	No information on the reference standard was provided in this paper explicitly, however a reference to ABIDE I is provided.	Yes	Yes	Low	Low	No information on the time interval or interventions has been provided, but a reference to ABIDE I is provided. All patients that met the inclusion critera were selected.	Yes	Unclear	Yes	Low
Wang, C. et al., 2019	Participants were selected from 10 sites of ABIDE I, where the sample of the site NYU was taken from both ABIDE I and II.	Unclear	Unclear	Unclear	Unclear	Data was obtained from ABIDE I and II. Sites from ABIDE I: caltech, KUL, NYU, OHSU, Olin, Pitt, SBL, SDSU, USM, Yale. Sites from ABIDE II: NYU. A total of 531 participants were included of which 255 with ASD and 276 healthy controls. Included are 225 males with ASD, 30 females with ASD, 230 healthy control males, and 46 healthy control females. The mean age of the ASD group is 17.03 and the mean …	Low	The functional features are statically obtained from ROIs specified by an atlas from Clements et al. (2018) The functional connectivity matrices were obtained through z-transformed Pearson's correlation coefficicients between mean time series of pairs of ROIs. Features were selected with SVM-RFE after only the lower triangular part of the connectivity matrix was considered. This resulted in 148 f…	Yes	Yes	Low	Low	No information on the reference standard was provided in this paper explicitly, however a reference to ABIDE I and II is provided.	Yes	Yes	Low	Low	No information on the time interval or interventions has been provided, but a reference to ABIDE I and II is provided. All patients that met the inclusion critera were selected.	Yes	Unclear	Yes	Low
Wang, C., 2021	Participants are selected from multiple sites of ABIDE I and the included site NYU is also used from ABIDE II. Selection criteria are not provided.	Unclear	Yes	Unclear	Unclear	Data was obtained from ABIDE. Sites from ABIDE I: caltech, KUL, NYU, OHSU, Olin, Pitt, SBL, SDSU, USM, Yale, KKI, Stanford, UCLA, UM. Sites from ABIDE II: NYU. A total of 857 participants were included of which 416 with ASD and 441 healthy controls. Included are 361 males with ASD, 55 females with ASD, 367 healthy control males, and 74 healthy control females. The mean age of the ASD group is 15.…	Low	Pearson's correlation coefficient between mean time series of pairs of ROIs were computed to extract functional connectivity matrices. Features were selected by taking the lower triangular part followed by PCA, which was then fed to a CNN for further feature extraction. The number of features used for classification is not specified. Classification was performed using SVM. Training and testing wa…	Yes	Unclear	Unclear	Low	No information on the reference standard was provided in this paper explicitly, however a reference to ABIDE is provided.	Yes	Yes	Low	Low	No information on the time interval or interventions has been provided, but a reference to ABIDE is provided. All patients that met the inclusion critera were selected.	Yes	Unclear	Yes	Low
Wang, H. et al., 2022	Participants were selected from the site NYU of ABIDE. There are no selection criteria provided for selection from this site.	Unclear	Yes	Unclear	Unclear	Data was obtained from ABIDE. The site NYU is selected. A total of 184 participants were included of which 79 with ASD and 105 healthy controls. Included are 68 males with ASD, 11 females with ASD, 79 healthy control males, and 26 healthy control females. The mean age of the ASD group is 14.51 with a standard deviation of 6.23. The mean age of the healthy control group is 15.8 with a standard dev…	Low	The functional features are dynamically obtained from ROIs specified by the AAL atlas. The functional connectivity matrices were obtained through temporally constrained multiset canonical correlation analysis. Features were selected with a t-test. The number of features used for classification is not specified. Classification was performed using SVM. Training and testing was performed using 5-fol…	Yes	Unclear	Unclear	Low	No information on the reference standard was provided in this paper explicitly, however a reference to ABIDE is provided.	Yes	Yes	Low	Low	No information on the time interval or interventions has been provided, but a reference to ABIDE is provided. There is no report of participants being excluded.	Yes	Unclear	Yes	Low
Wang, J. et al. (2), 2019	Participants are selected from two sites of ABIDE. No selection criteria are provided other than the statement that both male and female subjects are included.	Unclear	Yes	Unclear	Unclear	Data was obtained from the sites NYU and UM1 from ABIDE. NYU: A total of 182 participants were included of which 78 with ASD and 105 healthy controls. Included are 67 males with ASD, 11 females with ASD, 79 healthy control males, and 26 healthy control females. UM1: A total of 96 participants were included of which 42 with ASD and 54 healthy controls. Included are 35 males with ASD, 7 females wit…	Low	The functional features are statically obtained from ROIs specified by the AAL atlas. The functional connectivity and high-order functional connectivity matrices were obtained through Pearson's correlation coefficient between the mean time series of pairs of ROIs and correlation between correlation feature vectors respectively. Features were selected by only considering the upper triangular part …	Yes	No	Unclear	Low	No information on the reference standard was provided in this paper explicitly, however a reference to ABIDE is provided.	Yes	Yes	Low	Low	No information on the time interval or interventions has been provided, but a reference to ABIDE is provided. There is no report of excluded participants.	Yes	Unclear	Yes	Low
Wang, J. et al., 2019	Participants are selected from three sites of ABIDE, specifically from the Preprocessed Connectomes Project. No selection criteria are reported.	Unclear	Yes	Unclear	Unclear	Data was obtained from ABIDE. The sites NYU, USM, UM1 are selected. A total of 388 participants were included of which 188 with ASD and 200 healthy controls. Included are 168 males with ASD, 20 females with ASD, 157 healthy control males, and 43 healthy control females. The age range of the ASD group is [7.13, 42.3] and the age range of the healthy control group is [6.47, 39.4]. The age is expres…	Low	The functional features are statically obtained from ROIs specified by the AAL atlas. The functional connectivity and high-order functional connectivity matrices were obtained through Pearson's correlation coefficient between the mean time series of pairs of ROIs and correlations between correlation feature vectors respectively. Features were selected with multi-output Takagi-Sugeno-Kang fuzzy sy…	Yes	Yes	Low	Low	No information on the reference standard was provided in this paper explicitly, however a reference to ABIDE is provided.	Yes	Yes	Low	Low	No information on the time interval or interventions has been provided, but a reference to ABIDE is provided. There is no report of participants being excluded.	Yes	Unclear	Yes	Low
Wang, N. et al., 2022	Participants were selected from 21 sites of ABIDE I and II. No selection criteria are reported.	Unclear	Unclear	Unclear	Unclear	Data was obtained from 21 sites of ABIDE I and II. A total of 609 participants were included of which 280 with ASD and 329 healthy controls. Included are 242 males with ASD, 38 females with ASD, 257 healthy control males, and 72 healthy control females. The mean age of the ASD group is 17.09 with a standard deviation of 8.14. The mean age of the healthy control group is 17.45 with a standard devi…	Low	The functional features are statically obtained from ROIs specified by the BASC atlas. The functional connectivity matrices were obtained through Pearson's correlation coefficient between the mean time series of pairs of ROIs. Features were selected (or further extracted) using a similarity-driven multi-view linear reconstruction and nested SVD. This resulted in 78 features. Classification was pe…	Yes	Yes	Low	Low	No information on the reference standard was provided in this paper explicitly, however a reference to ABIDE I and II is provided.	Yes	Yes	Low	Low	No information on the time interval or interventions has been provided, but a reference to ABIDE I and II is provided. There is no report of participants being excluded.	Yes	Unclear	Yes	Low
Wang, Y. et al., 2020	Participants were selected from multiple sites of ABIDE, specifically the Preprocessed Connectomes Project. Participants were excluded if time series were missing from their preprocessed data.	Unclear	No	Unclear	Unclear	Data was obtained from 17 sites of ABIDE. A total of 949 participants were included of which 419 with ASD and 530 healthy controls. The sex distribution was not specified for the ASD group and healthy control group, but over the whole sample: 803 males and 146 females. The age was also not separately specified for the ASD and healthy control group, but for the sample as a whole: 16.88 years with …	Low	Pearson's correlation coefficients between the mean time series of pairs of ROIs were used to extract functional connectivity matrices from three atlases: CC200, AAL, and Dosenbach. Features were selected by taking the lower diagonal part of the matrix. Features were further extraced using a stacked denoising autoencoder (AI). The resulting number of features is not specified. Classification was …	Yes	Unclear	Unclear	Low	No information on the reference standard was provided in this paper explicitly, however a reference to ABIDE is provided.	Yes	Yes	Low	Low	No information on the time interval or interventions has been provided, but a reference to ABIDE is provided. There is no report of excluded participants.	Yes	Unclear	Yes	Low
Wong, E. et al., 2018	Participants were selected from multiple sites of ABIDE, specifically from the Preprocessed Connectome Project. No selection criteria are reported.	Unclear	Unclear	Unclear	Unclear	Data was obtained from 20 sites of ABIDE I. A total of 871 participants were included of which 403 with ASD and 468 healthy controls. No information on the sex distribution of participants was provided. No information on the age of the subjects was provided.	Low	The functional features are statically obtained from ROIs specified by the Harvard-Oxford atlas. The functional connectivity matrices were obtained through Pearson's correlation between the mean time series of pairs of ROIs. An affine-invariant Riemannian mapping was applied to the features. Features were selected by taking the upper triangular part. This resulted in 6205 features. Classification…	Yes	No	Unclear	Low	No information on the reference standard was provided in this paper explicitly, however a reference to ABIDE I is provided.	Yes	Yes	Low	Low	No information on the time interval or interventions has been provided, but a reference to ABIDE I is provided. There is no report of excluded participants.	Yes	Unclear	Yes	Low
Xiao, Z. et al., 2019	Participants were selected from three sites of ABIDE II. No selection criteria are provided.	Unclear	Yes	Unclear	Unclear	Data was obtained from ABIDE II. The sites NYU, GU, KKI are selected. A total of 198 participants were included of which 117 with ASD and 81 healthy controls. Included are 93 males with ASD, 24 females with ASD, 57 healthy control males, and 24 healthy control females. The mean age of the ASD group is 9.32 with a standard deviation of 5.62. The mean age of the healthy control group is 9.67 with a…	Low	ICA and min-max normalization were used to extract resting-state networks. Features were extracted from the resting-state networks using AI. The number of features is not specified. Classification was performed using a stacked autoencoder. Training and testing was performed using [11, 33, 66, 99, 198]-fold cross-validation, of which the performance was evaluated over the average of separate insta…	Yes	Unclear	Unclear	Low	The reported reference standard is: 'All participants were diagnosed according to the score obtained in both the ADI‑R and the ADOS.'	Yes	Yes	Low	Low	No information on the time interval or interventions has been provided, but a reference to ABIDE II is provided. There is no report of exlcuded participants.	Yes	Yes	Yes	Low
Xing, X. et al., 2018	Participants were selected from 17 sites of ABIDE, specifically from the Preprocessed Connectomes Project. The following is reported about exclusions:' There are 16 preprocessed data obtained from PCP removed due to erroneous time-series.'	Unclear	No	Unclear	Unclear	Data was obtained from 17 sites of ABIDE I. A total of 1096 participants were included of which 527 with ASD and 569 healthy controls. No information on the sex distribution of participants was provided. No information on the age of the subjects was provided.	Low	Pearson's correlation coefficients between the mean time series of pairs of ROIs were used to extract functional connectivity matrices. From these matrices, further feature extraction is performed using AI (in the same network used for classification). The number of features used for classification is not specified. Classification was performed using CNN with element-wise filters (NN). Training a…	Yes	Unclear	Unclear	Low	No information on the reference standard was provided in this paper explicitly, however a reference to ABIDE I is provided.	Yes	Yes	Low	Low	No information on the time interval or interventions has been provided, but a reference to ABIDE I is provided. There is no report of excluded participants after initial selection.	Yes	Unclear	Yes	Low
Xu, G. et al., 2022	Participants were selected from multiple sites of ABIDE, specifically the Preprocessed Connectomes Project. The following is a statement made about exclusions: 'Due to the different scanning times across acquisition sites, we discarded the subjects who contained less than 110 time points.'	Unclear	No	Unclear	Unclear	Data was obtained from 17 sites of ABIDE. A total of 963 participants were included of which 468 with ASD and 495 healthy controls. Included are 410 males with ASD, 58 females with ASD, 404 healthy control males, and 91 healthy control females. The mean age of the ASD group is 16.7 with a standard deviation of 8.2. The mean age of the healthy control group is 16.8 with a standard deviation of 7.3…	Low	Fisher's z-transformed Pearson's correlation coefficients between the windowed mean time series of pairs of ROIs were used to extract dynamic functional connectivity matrices. An autoencoder was used to extract features from the resulting matrices in the spatial dimension, which were gathered along the temporal dimension for classification. This resulted in 4860 features. Classification was perfo…	Yes	No	Unclear	Low	No information on the reference standard was provided in this paper explicitly, however a reference to ABIDE is provided.	Yes	Yes	Low	Low	No information on the time interval or interventions has been provided, but a reference to ABIDE is provided. All patients that met the inclusion critera were selected.	Yes	Unclear	Yes	Low
Yamin, M. et al., 2020	Participants are selected from the UCLA Multimodal Connectivity Database. No selection criteria are reported.	Unclear	Unclear	Unclear	Unclear	Data was obtained from UCLA Multimodal Connectivity Database. A total of 79 participants were included of which 42 with ASD and 37 healthy controls. No information on the sex distribution of participants was provided. No information on the age of the subjects was provided.	Low	The functional features are statically obtained from ROIs specified by the Power atlas. The the distance to clusters of manifolds based on functional connectivity were obtained through the log Euclidean distance, K-means clustering, and Pearson's correlation coefficient between the mean time series of pairs of ROIs. This resulted in 4 features for classification. Classification was performed usin…	Yes	Yes	Low	Low	No information on the reference standard was provided in this paper explicitly, however a reference to UCLA Multimodal Connectivity Database is provided.	Yes	Yes	Low	Low	No information on the time interval or interventions has been provided, but a reference to UCLA Multimodal Connectivity Database is provided. There is no report of participants being excluded.	Yes	Unclear	Yes	Low
Yang, C. et al., 2021	Participants are selected from multiple sites of ABIDE I, specifically from the Preprocessed Connectomes Project. No specific selection criteria are provided, but the following statement is made: 'Our experiments used a subset of 871 subjects who passed quality controls, the same as the previous studies.'	Unclear	Unclear	Unclear	Unclear	Data was obtained from multiple sites of ABIDE I. A total of 871 participants were included of which 403 with ASD and 468 healthy controls. The sex distribution was not specified for the ASD group and healthy control group, but over the whole sample: 727 males and 144 females. No information on the age of the subjects was provided per group, but over the whole sample the ages ranged from 6 to 64 …	Low	Pearson's correlation coefficients between the mean time series of pairs of ROIs were used to form functional connectivity matrices which were then optimized subject to spatial and sparsity constraints. Features were selected by taking the upper triangular part of the resulting constrained connectivity matrix. Further features were selected using a two-sample t-test and LASSO. The resulting featu…	Yes	Unclear	Unclear	Low	No information on the reference standard was provided in this paper explicitly, however a reference to ABIDE I is provided.	Yes	Yes	Low	Low	No information on the time interval or interventions has been provided, but a reference to ABIDE I is provided. All patients that met the inclusion critera were selected.	Yes	Unclear	Yes	Low
Yang, M. et al., 2021	Participants were selected from the site NYU of ABIDE I. No selection criteria are reported.	Unclear	Yes	Unclear	Unclear	Data was obtained from ABIDE I. The site NYU is selected. A total of 184 participants were included of which 79 with ASD and 105 healthy controls. Included are 68 males with ASD, 11 females with ASD, 79 healthy control males, and 26 healthy control females. The mean age of the ASD group is 14.52 with a standard deviation of 6.97. The mean age of the healthy control group is 15.81 with a standard …	Low	ICA and dual regression were used to extract subject-specific BFN spatial maps from preprocessed fMRI data. Further features were extracted from these spatial maps by use of AI (in the classifier). The number of features used for classification is not specified. Classification was performed using a 3D CNN with channel-wise attention mechanism. Training and testing was performed using 10-fold cros…	Yes	Unclear	Unclear	Low	Though not explicitly stated, the ADOS scores are provided for the individuals with ASD, hinting that this is the reference standard used. Furthermore, nothing is reported on the reference standard but a reference to ABIDE I is provided.	Yes	Yes	Low	Low	No information on the time interval or interventions has been provided, but a reference to ABIDE I is provided. There is no report of excluded participants. Although not explicitly stated, it is assumed that based on the ADOS scores, all individuals with ASD that participated in this study are diagnosed using the same reference standard.	Yes	Yes	Yes	Low
Yang, R. et al., 2021	Participants are selected from the site NYU of ABIDE. No specific selection criteria are provided, but the following statement is made regarding selection: 'Then, according to the image quality and image registration effect of NYU sample set, 58 samples were selected, including 30 in autism group and 28 in control group.'	Unclear	No	Unclear	Unclear	Data was obtained from ABIDE. The site NYU is selected. A total of 58 participants were included of which 30 with ASD and 28 healthy controls. No information on the sex distribution of participants was provided. No information on the age of the subjects was provided.	Low	The structural features are sMRI images obtained with no reported atlas through unspecified processing. The number of features is not specified. Classification was performed using CNN. Training and testing was performed using stratified 10-fold cross-validation.	Yes	Unclear	Unclear	Low	No information on the reference standard was provided in this paper explicitly, however a reference to ABIDE is provided.	Yes	Yes	Low	Low	No information on the time interval or interventions has been provided, but a reference to ABIDE is provided. All patients that met the inclusion critera were selected.	Yes	Unclear	Yes	Low
Yang, X. et al., 2020	Participants were selected from multiple sites of ABIDE. Participants were selected if complete phenotypic information was available.	Unclear	No	Unclear	Unclear	Data was obtained from ABIDE. The sites caltech, CMU, KKI, KUL, maxmul, NYU, OHSU, Olin, Pitt, SBL, SDSU, Stanford, TCD, UCLA, UM, USM, Yale are selected. A total of 1035 participants were included of which 505 with ASD and 530 healthy controls. The sex distribution was not specified for the ASD group and healthy control group, but over the whole sample: 878 males and 157 females. No information …	Low	The functional features are statically obtained from ROIs specified by the CC400 atlas. The functional connectivity matrices were obtained through the computation of Pearson's correlation coefficient between the mean time series of pairs of ROIs. Features were selected by taking the upper triangular part of the connectivity matrix. This resulted in 77028 features. Classification was performed usi…	Yes	No	Unclear	Low	No information on the reference standard was provided in this paper explicitly, however a reference to ABIDE is provided.	Yes	Yes	Low	Low	No information on the time interval or interventions has been provided, but a reference to ABIDE is provided. All patients that met the inclusion critera were selected.	Yes	Unclear	Yes	Low
Yi, T. et al., 2022	A consecutive sample of participants between 2 and 5 years of age was collected between January 2019 and December 2020. Besides only selecting participants between 2 and 5 years of age, the following selection criteria are mentioned: 'We excluded patients with a history of hypoxic ischemic encephalopathy, head trauma, psychiatric disorders, and substance use disorder.' The following regarding the…	Yes	No	Yes	Low	Data was obtained in-house. A total of 41 participants were included of which 24 with ASD and 17 healthy controls. Included are 18 males with ASD, 6 females with ASD, 12 healthy control males, and 5 healthy control females. The mean age of the ASD group is 2.6908333333333334 with a standard deviation of 0.61. The mean age of the healthy control group is 2.9116666666666666 with a standard deviatio…	Low	An in-house dataset was used in this study. A total of 41 participants were included of which 24 with ASD and 17 healthy controls. Included are 18 males with ASD, 6 females with ASD, 12 healthy control males, and 5 healthy control females. The mean age of the ASD group is 2.69 with a standard deviation of 0.61. The mean age of the healthy control group is 2.91 with a standard deviation of 0.655. …	Yes	Unclear	Unclear	Low	The following is reported on the reference standard: 'A total of 24 preschool children with ASD (18 male and 6 female, 32.29 +- 7.32 months) who were diagnosed with ASD based on DSM-5, Gesell Developmental Scales (Gesell); Autism Behavior Checklist (ABC); the Modified Checklist for Autism in Toddlers (M-CHAT); Clancy Autism Behavior Scale (CABS),'	Yes	Yes	Low	Low	No information on the time interval or interventions between reference standard and index test has been provided. All patients that met the inclusion critera were selected.	Yes	Yes	Yes	Low
Yin, W. et al., 2022	Participants are selected from ABIDE I according to the sample obtained in other papers. No specific information is given in this paper.	Unclear	Unclear	Unclear	Unclear	Data was obtained from multiple sites of ABIDE I. A total of 871 participants were included of which 403 with ASD and 468 healthy controls. No information on the sex distribution of participants was provided. No information on the age of the subjects was provided.	Low	Pearson's correlation coefficients between the mean time series of pairs of ROIs were used to extract functional connectivity matrices. These features were used to train a stacked autoencoder semi supervised. Therefore, further features were extracted using AI. This resulted in 600 features. Classification was performed using an MLP (NN). Training and testing was performed using 5-fold cross-vali…	Yes	Yes	Low	Low	No information on the reference standard was provided in this paper explicitly, however a reference to ABIDE I is provided.	Yes	Yes	Low	Low	No information on the time interval or interventions has been provided, but a reference to ABIDE I is provided. All patients that met the inclusion critera were selected.	Yes	Unclear	Yes	Low
Yuan, D. et al., 2019	Participants are selected from four sites of ABIDE. There are no reported selection criteria, but it is stated that all subjects are between 7 and 17 years of age.	Unclear	Unclear	Unclear	Unclear	Data was obtained from four sites of ABIDE. The sites NYU, UCLA1, KKI, Yale are selected. A total of 216 participants were included of which 83 with ASD and 133 healthy controls. The sex distribution was not specified for the ASD group and healthy control group separately, but over the whole sample: 167 males and 49 females. No information on the age of the subjects was provided.	Low	The functional features are statically obtained from ROIs specified by no reported atlas. The funtional connections were obtained through Pearson's correlation coefficients between the mean time series of pairs of ROIs. Features were selected with a t-test and elastic net. This resulted in 27 features. Classification was performed using SVM. Training and testing was performed using 10-fold cross-…	Yes	Yes	Low	Low	No information on the reference standard was provided in this paper explicitly, however a reference to ABIDE is provided.	Yes	Yes	Low	Low	No information on the time interval or interventions has been provided, but a reference to ABIDE is provided. All patients that met the inclusion critera were selected.	Yes	Unclear	Yes	Low
Zhang, Fan et al., 2018	A dataset enrolled at Center for Autism Research, Children's Hospital of Philadelphia was used in this study. Only male children were enrolled. There are no further selection criteria reported.	Unclear	Unclear	Yes	Unclear	Data was obtained from the Center for Autism Research, Children's Hospital of Philadelphia. A total of 149 participants were included of which 70 with ASD and 79 healthy controls. Included are 70 males with ASD, 0 females with ASD, 79 healthy control males, and 0 healthy control females. The mean age of the ASD group is 11 with a standard deviation of 2.6. The mean age of the healthy control grou…	Low	The diffusion features are FA, MD, and the minimum, mean, and maximum of FA and MD for each fibre cluster obtained with a self-derived atlas. Features were selected with the signal-to-noise ratio coefficient. The number of features is not specified. Classification was performed using SVM. Training and testing was performed using 10-fold cross-validation.	Yes	No	Unclear	Low	The following statement is made with regard to the reference standard: 'The diagnoses were made with gold standard research procedures, by consensus by two experienced clinicians.'	Yes	Yes	Low	Low	No information on the time interval or interventions has been provided, but a reference to Center for Autism Research, Children's Hospital of Philadelphia is provided. All patients that met the inclusion critera were selected.	Yes	Yes	Yes	Low
Zhang, Fangyu et al., 2022	Participants were selected from multiple sites of ABIDE I. Specific selection criteria are not reported, but it is mentioned that the study is carried out using all 'valid rs-fMRI data from ABIDE I.	Unclear	Unclear	Unclear	Unclear	Data was obtained from 17 sites from ABIDE I. A total of 1035 participants were included of which 505 with ASD and 530 healthy controls. The sex distribution was not specified for the ASD group and healthy control group, but over the whole sample: 878 males and 157 females. No information on the age of the separate groups was provided.	Low	Pearson's correlation coefficients between the mean time series of pairs of ROIs were used to extract functional connectivity matrices. Features were selected from these matrices through the difference between step distribution curves of the upper triangular part of the matrices. This resulted in 3170 features. Classification was performed using an MLP (NN) that was pretrained using a variational…	Yes	No	Unclear	Low	No information on the reference standard was provided in this paper explicitly, however a reference to ABIDE I is provided.	Yes	Yes	Low	Low	No information on the time interval or interventions has been provided, but a reference to ABIDE I is provided. All patients that met the inclusion critera were selected.	Yes	Unclear	Yes	Low
Zhang, J. et al., 2022	Participants were selected from 17 sites of ABIDE I, specifically from the Preprocessed Connectomes Project. No selection criteria are described.	Unclear	Unclear	Unclear	Unclear	Data was obtained from ABIDE I. The sites caltech, CMU, KKI, KUL, maxmul, NYU, OHSU, Olin, Pitt, SBL, SDSU, Stanford, TCD, UCLA, UM, USM, Yale are selected. A total of 1035 participants were included of which 505 with ASD and 530 healthy controls. The sex distribution was not specified for the ASD group and healthy control group, but over the whole sample: 878 males and 157 females. No informatio…	Low	The functional features are statically obtained from ROIs specified by the CC200 atlas. The functional connectivity matrices were obtained through Pearson's correlation coefficient between the mean time series of pairs of ROIs. Features were selected by taking the upper triangular part followed by a method based on the F-score. This resulted in 2000 features. Classification was performed using an…	Yes	No	Unclear	Low	No information on the reference standard was provided in this paper explicitly, however a reference to ABIDE I is provided.	Yes	Yes	Low	Low	No information on the time interval or interventions has been provided, but a reference to ABIDE I is provided. There is no report of excluded patients.	Yes	Unclear	Yes	Low
Zhang, Li et al., 2021	Participants are selected from 5 sites of ABIDE, specifically from the Preprocessed Connectome Project. The following is stated regarding selection criteria: 'Since several sites only contain a limited number of participants, we select 5 different sites including NYU, UM, UCLA, USM and Leuven. The size of each site is more than 50 subjects.'	Unclear	No	Unclear	Unclear	Data was obtained from ABIDE. The sites NYU, UM, UCLA, USM, KUL are selected. A total of 474 participants were included of which 221 with ASD and 253 healthy controls. Included are 199 males with ASD, 22 females with ASD, 201 healthy control males, and 52 healthy control females. The mean age of the ASD group is 16.47 with a standard deviation of 5.82. The mean age of the healthy control group is…	Low	The functional features are statically obtained from ROIs specified by the Harvard-Oxford atlas. The low-rank representation of functional connectivity matrices were obtained through Pearson's correlation coefficient between the mean time series of pairs of ROIs and constrained optimization. Features were selected by taking the lower triangular part of the functional connectivity matrices before …	Yes	Unclear	Unclear	Low	No information on the reference standard was provided in this paper explicitly, however a reference to ABIDE is provided.	Yes	Yes	Low	Low	No information on the time interval or interventions has been provided, but a reference to ABIDE is provided. All patients that met the inclusion critera were selected.	Yes	Unclear	Yes	Low
Zhang, Liangliang et al., 2020	Participants are selected from the site USM of ABIDE I. The following selection criteria are reported: 'To avoid the effects of different sites, we selected MRI data from a single site (University of Utah School of Medicine). We selected subjects based on the sex, handedness, head motion, age and intelligence quotient (IQ).'	Unclear	No	Yes	Unclear	Data was obtained from ABIDE I. The site USM is selected. A total of 47 participants were included of which 21 with ASD and 26 healthy controls. Included are 21 males with ASD, 0 females with ASD, 26 healthy control males, and 0 healthy control females. The mean age of the ASD group is 25.2 with a standard deviation of 4.9. The mean age of the healthy control group is 25.3 with a standard deviati…	Low	The functional features are statically obtained from ROIs specified by the AAL atlas. The sample entropy was computed through the distance between mean time series of ROIs over time (among other steps). The number of features is not specified. Classification was performed using SVM. Training and testing was performed using leave-one-out cross-validation.	Yes	Unclear	Unclear	Low	The reference standard used in this study is ADOS for a part of the sample. Furthermore, ABIDE I is referenced.	Yes	Yes	Low	Low	No information on the time interval or interventions has been provided, but a reference to ABIDE I is provided. All patients that met the inclusion critera were selected.	Yes	Unclear	Yes	Low
Zhang, M. et al., 2020	Participants were selected from IMPAC, without specifying selection criteria and if selections were made.	Unclear	Unclear	Unclear	Unclear	Data was obtained from IMPAC, which comprises multiple sites. A total of 1127 participants were included of which 537 with ASD and 590 healthy controls. No information on the sex distribution of participants was provided. No information on the age of the subjects was provided.	Low	A SVD was used to extract singular values of each connectivity matrix per ROI. The structural features are volume, surface area, thickness obtained with the MSDL atlas through Desikan protocol. These and the original features were both used for classification. The number of features is not specified. Classification was performed using MMDL (NN). Training and testing was performed using 8-fold cro…	Yes	Unclear	Unclear	Low	No information on the reference standard was provided in this paper explicitly, however a reference to IMPAC is provided.	Yes	Yes	Low	Low	No information on the time interval or interventions has been provided, but a reference to IMPAC is provided. There are no reported exclusions.	Yes	Unclear	Yes	Low
Zhang, Y. et al., 2021	Participants are selected from likely a single site from ABIDE, but it is not clearly specified. There are no selection criteria reported.	Unclear	Unclear	Unclear	Unclear	Data was obtained from ABIDE, without specifying the site. A total of 50 participants were included of which 23 with ASD and 27 healthy controls. No information on the sex distribution of participants was provided. No information on the age of the subjects was provided.	Low	The functional features are statically obtained from ROIs specified by no reported atlas. The functional connectivity matrices were obtained through 'function connections' between pairs of ROIs. Features were selected by taking the upper triangular part of the connectivity matrix, the t-test, and maximum correlation methods. The training set's features were used for cascaded multi-column random-v…	Yes	Unclear	Unclear	Low	No information on the reference standard was provided in this paper explicitly, however a reference to ABIDE is provided.	Yes	Yes	Low	Low	No information on the time interval or interventions has been provided, but a reference to ABIDE is provided. There is no report of excluded participants.	Yes	Unclear	Yes	Low
Zhang, Z. et al., 2020	Participants were selected from the site BNI of ABIDE II. The following is reported regarding selection criteria: 'Twenty-nine high-functioning (full-scale IQ > 80), right handed adult male with ASD and 29 NTs with matched age, sex, handedness, and IQ were included. Notably, 3 ASD subjects and 3 controls were excluded prior to preprocessing because of their large distortion or abnormal intensity.'	Unclear	No	Unclear	Unclear	Data was obtained from ABIDE II. The site BNI is selected. A total of 52 participants were included of which 26 with ASD and 26 healthy controls. Included are 26 males with ASD, 0 females with ASD, 26 healthy control males, and 0 healthy control females. The mean age of the ASD group is 38.15 with a standard deviation of 16.18. The mean age of the healthy control group is 40 with a standard devia…	Low	The diffusion features are whole-brain fibre density, fibre bundle cross section, and a combination of the former and the latter obtained with the brain connectome atlas through fixel-based analysis. Features were selected with a combination of the t-test, recursive feature elimination and LASSO. The number of features is not specified. Classification was performed using SVM. Training and testing…	Yes	Unclear	Unclear	Low	No information on the reference standard was provided in this paper explicitly, however a reference to ABIDE II is provided.	Yes	Yes	Low	Low	No information on the time interval or interventions has been provided, but a reference to ABIDE II is provided. All patients that met the inclusion critera were selected.	Yes	Unclear	Yes	Low
Zhao, F. et al., 2018	Participants were selected from the site NYU of ABIDE. The following is mentioned about the selection procedure: 'To alleviate data heterogeneity, we randomly retrieved the rsfMRI images from 54 ASD patients (47 male and 7 female) and 46 normal controls (40 male and 6 female) under 15 years of age, scanned at New York University Langone Medical Center.' It is also reported that individuals were e…	Unclear	No	Unclear	Unclear	Data was obtained from ABIDE. The site NYU is selected. A total of 100 participants were included of which 54 with ASD and 46 healthy controls. Included are 47 males with ASD, 7 females with ASD, 40 healthy control males, and 6 healthy control females. The mean age of the ASD group is 10.7 with a standard deviation of 2.28. The mean age of the healthy control group is 11.22 with a standard deviat…	Low	The functional features are statically obtained from ROIs specified by the AAL atlas. The multi-level functional connectivity matrices were obtained through Pearson's correlation coefficient between the mean time series of pairs of ROIs which is repeated on the resulting correlations for higher orders. Features were selected by first taking the lower triangular part and then with LASSO. The numbe…	Yes	Unclear	Unclear	Low	The reference standard used are the criteria provided in the DSM-IV-TR.	Yes	Yes	Low	Low	No information on the time interval or interventions has been provided, but a reference to ABIDE is provided. All patients that met the inclusion critera were selected.	Yes	Yes	Yes	Low
Zhao, F. et al., 2020	Participants were selected from the site NYU of ABIDE. The following is reported regarding the selections made: 'To alleviate data heterogeneity, we only consider the rs-fMRI data acquired from 45 ASD patients and 47 normal controls (NCs) with ages ranging from 7- to 15 years old, scanned at New York University Langone Medical Center. All these considered subjects had no excessive head motion wit…	Unclear	No	Unclear	Unclear	Data was obtained from ABIDE. The site NYU is selected. A total of 92 participants were included of which 45 with ASD and 47 healthy controls. Included are 36 males with ASD, 9 females with ASD, 36 healthy control males, and 11 healthy control females. The mean age of the ASD group is 11.1 with a standard deviation of 2.3. The mean age of the healthy control group is 11 with a standard deviation …	Low	The functional features are dynamically obtained from ROIs specified by the AAL atlas. The (central moments of) multi-level dynamic functional connectivity were obtained through Pearson's correlation coefficient between the windowed mean time series of pairs of ROIs which is repeated on the resulting correlations for higher orders. Features were selected by first taking the lower triangular part,…	Yes	Unclear	Unclear	Low	The reference standard used are the criteria provided in the DSM-IV-TR.	Yes	Yes	Low	Low	No information on the time interval or interventions has been provided, but a reference to ABIDE is provided. All patients that met the inclusion critera were selected.	Yes	Yes	Yes	Low
Zhao, F. et al., 2022	Participants were selected from the site NYU of ABIDE. The following is reported regarding the selection criteria: 'The individuals were excluded if their mean FD is larger than 1 mm. All these considered subjects had no excessive head motion with a displacement of < 1.5 mm or an angular rotation of < 1.5 in any of three directions.'	Unclear	No	Unclear	Unclear	Data was obtained from ABIDE. The site NYU is selected. A total of 92 participants were included of which 45 with ASD and 47 healthy controls. Included are 36 males with ASD, 9 females with ASD, 36 healthy control males, and 11 healthy control females. The mean age of the ASD group is 11.1 with a standard deviation of 2.3. The mean age of the healthy control group is 11 with a standard deviation …	Low	The functional features are dynamically obtained from ROIs specified by the AAL atlas. The high- and low order dynamic functional connectivity between and inside of resting-state networks were obtained through Pearson's correlation coefficient between the (sliding) windowed mean time series of pairs of ROIs which is repeated on the resulting correlations for higher orders. Features were selected …	Yes	Unclear	Unclear	Low	The ADOS and ADI-R scores are provided for the participants with ASD. It is specified that two individuals with ASD did not have the ADI-R score. Such a statement is not made for ADOS, which implies that all of the ASD individuals have at least a diagnosis based on ADOS.	Yes	Yes	Low	Low	No information on the time interval or interventions has been provided, but a reference to ABIDE is provided. All patients that met the inclusion critera were selected.	Yes	Yes	Yes	Low
Zhao, M. et al., 2022	Participants were selected from multiple sites of ABIDE. There are no selection criteria reported for the ABIDE dataset.	Unclear	Unclear	Unclear	Unclear	Data was obtained from ABIDE. A total of 1522 participants were included of which 743 with ASD and 779 healthy controls. Included are 645 males with ASD, 98 females with ASD, 585 healthy control males, and 194 healthy control females. The mean age of the ASD group is 16.6 with a standard deviation of 9.1. The mean age of the healthy control group is 16.2 with a standard deviation of 8.4. The age …	Low	Independent component analysis was used to extract independent components from 4D fMRI data. Pearson's correlation coefficient was computed between the mean time series of pairs of components to create a functional connectivity matrix. Features were selected from the functional connectivity matrix by selecting the upper triangular part. Both the selected functional connections and time series of …	Yes	Unclear	Unclear	Low	No information on the reference standard was provided in this paper explicitly, however a reference to ABIDE is provided.	Yes	Yes	Low	Low	No information on the time interval or interventions has been provided, but a reference to ABIDE is provided. There is no report of participants being excluded.	Yes	Unclear	Yes	Low
Zu, C. et al., 2019	From ABIDE site NYU, 45 individuals with ASD and 47 healthy controls are selected based on not specified criteria.	Unclear	Unclear	Unclear	Unclear	Data was obtained from ABIDE. The site NYU is selected. A total of 92 participants were included of which 45 with ASD and 47 healthy controls. No information on the sex distribution of participants was provided. No information on the age of the subjects was provided.	Low	The functional features are statically obtained from ROIs specified by the AAL atlas. The functional connectivity of learned hypergraph subnetworks were obtained through Pearson's correlation coefficient. The number of features is not specified. Classification was performed using STM. Training and testing was performed using 10-fold cross-validation.	Yes	Unclear	Unclear	Low	No information on the reference standard was provided in this paper explicitly, however a reference to ABIDE is provided.	Yes	Yes	Low	Low	No information on the time interval or interventions has been provided, but a reference to ABIDE is provided. It is unknown how patients were included or excluded.	Yes	Unclear	Unclear	Unclear
